# Supplementary material for: Interruption of mycothiol synthesis and intracellular redox status impact iron-regulated reporter activation in Mycobacterium smegmatis
Source: Microbiol Spectr. 2024 Jun 11;12(7):e00487-24. doi: 10.1128/spectrum.00487-24 (PMC11218476; doi:10.1128/spectrum.00487-24)
Supplement: Table S1 — TnSeq data of the of the iron responsive M. smegmatis reporter strain. [file spectrum.00487-24-s0002.xlsx]

## Sheet: Sheet1
TnSeq data of the iron responsive M. smegmatis reporter strain cultured on 7H10 agar containing iron and hemin with kanamycin in the presence and absence of zeocin
#Resampling
#GUI with: norm=TTR, samples=10000, pseudocounts=0.00, adaptive=False, histogram=False, includeZeros=True, output=b'C:\\Users\\ehrtlab\\Desktop\\AlexM TnSeq\\Analysis\\Msm 48Hr\\LibK(cntl)vsInput(exp)_3reps.dat'
#Control Data: b'C:\\Users\\ehrtlab\\Desktop\\AlexM TnSeq\\AHMWig Files\\Kan vs KZ libraries exp\\Lib1Kan\\LIB1Kan.wig,C:\\Users\\ehrtlab\\Desktop\\AlexM TnSeq\\AHMWig Files\\Kan vs KZ libraries exp\\Lib2Kan\\LIB2Kan.wig,C:\\Users\\ehrtlab\\Desktop\\AlexM TnSeq\\AHMWig Files\\Kan vs KZ libraries exp\\Lib3Kan\\LIB3Kan.wig'
#Experimental Data: b'C:\\Users\\ehrtlab\\Desktop\\AlexM TnSeq\\Msm Tnseq 48hr fastq\\Input\\A Wig\\A.wig,C:\\Users\\ehrtlab\\Desktop\\AlexM TnSeq\\Msm Tnseq 48hr fastq\\Input\\F Wig\\F.wig,C:\\Users\\ehrtlab\\Desktop\\AlexM TnSeq\\Msm Tnseq 48hr fastq\\Input\\K Wig\\K.wig'
#Annotation path: b'C:\\Users\\ehrtlab\\Desktop\\transit-master-3.0.2\\src\\pytransit\\genomes\\mc2_155_tamu.prot_table'
#Time: 3302.5056054592133
#Orf	Name	Desc	Sites	Mean Ctrl	Mean Exp	log2FC	Sum Ctrl	Sum Exp	Delta Mean	p-value	Adj. p-value
MSMEG_3655	-	ABC transporter, permease/ATP-binding protein	18	625.7	261278	8.71	33787.3	1.4109e+07	260653	0	0
MSMEG_4900	-	Pks14 protein	6	0.8	249.5	8.26	14.6	4490.63	248.7	0.0028	0.01941
MSMEG_4260	-	cytochrome c oxidase subunit 3	10	0.1	16.2	7.88	2.1	486.56	16.1	0.0048	0.02941
MSMEG_5260c	-	hypothetical protein MSMEG_5260	1	5.7	1273.1	7.8	17.1	3819.29	1267.4	0.068	0.2317
MSMEG_0166c	-	GntR-family protein transcriptional regulator	10	201.6	43545.8	7.75	6048.1	1.30637e+06	43344.2	0	0
MSMEG_6436	-	copper resistance protein CopC	2	5.8	1237.1	7.74	34.8	7422.6	1231.3	0.0036	0.02356
MSMEG_5672c	gltA	type II citrate synthase	22	1	172.7	7.38	68.7	11398.6	171.7	0.0006	0.00586
MSMEG_3656	-	ABC transporter, permease/ATP-binding protein	22	73.5	11831.1	7.33	4854.3	780855	11757.6	0.0003	0.00325
MSMEG_5479	-	type I antifreeze protein	1	12.6	1915.1	7.24	37.9	5745.29	1902.5	0.1983	0.48148
MSMEG_0974	ccsB	cytochrome c-type biogenesis protein CcsB	11	0.1	12.2	6.8	3.6	400.99	12	0.0237	0.10499
MSMEG_2788	-	ATP/GTP-binding integral membrane protein	10	20.7	1962	6.57	619.8	58860.5	1941.4	0	0
MSMEG_3218	-	hypothetical protein MSMEG_3218	6	0	93.4	6.56	0	1681.14	93.4	0.0012	0.01021
MSMEG_0965	-	porin	4	557.2	52135.9	6.55	6685.9	625631	51578.8	0.0002	0.0023
MSMEG_3119c	-	ABC transporter, ATP-binding subunit	7	2.6	231	6.5	53.8	4851.22	228.4	0.0056	0.03355
MSMEG_2058c	nuoF	NADH-quinone oxidoreductase, F subunit	22	57.5	4546.9	6.31	3793.2	300092	4489.4	0.0909	0.28892
MSMEG_0415	-	NADH-FMN oxidoreductase	1	54.6	4116.8	6.24	163.7	12350.4	4062.2	0.0977	0.30293
MSMEG_5231c	-	hypothetical protein MSMEG_5231	3	23.7	1766.4	6.22	213.6	15897.5	1742.7	0.2655	0.57612
MSMEG_3053	rpoZ	DNA-directed RNA polymerase subunit omega	7	19.3	1148.8	5.89	406	24123.8	1129.4	0.017	0.08097
MSMEG_2733	-	hypothetical protein MSMEG_2733	5	11.4	600.8	5.72	171	9011.64	589.4	0.3922	0.75399
MSMEG_0620	-	PE family protein	1	100.1	5091.3	5.67	300.3	15273.9	4991.2	0.097	0.30188
MSMEG_2171c	-	L-carnitine dehydratase/bile acid-inducible protein F	9	43.2	2177.2	5.66	1165.1	58783.5	2134	0.1096	0.31686
MSMEG_6621c	-	luciferase family protein	3	15.9	726.9	5.52	142.9	6541.77	711	0.2847	0.60719
MSMEG_6458c	gltD	glutamate synthase subunit beta	6	43.9	1885.1	5.42	790.2	33931	1841.2	0.3121	0.64296
MSMEG_4720	-	hypothetical protein MSMEG_4720	14	71.3	2999.4	5.39	2996.6	125974	2928	0	0
MSMEG_5885c	-	short chain dehydrogenase	5	21.1	847.7	5.33	316.4	12716	826.6	0.4487	0.81182
MSMEG_2242	-	coniferyl aldehyde dehydrogenase	14	6.2	248.2	5.31	262.1	10423.1	241.9	0.1242	0.34741
MSMEG_4504c	dnaJ	chaperone protein DnaJ	3	137.2	5349	5.29	1234.5	48141.2	5211.9	0.0198	0.09108
MSMEG_4702c	-	ABC-type transporter, permease components	12	0	1.7	5.25	1.6	62.46	1.7	0.0071	0.0409
MSMEG_5129c	-	N-Acetyl-1-D-myo-Inosityl-2-amino-2-deoxy-alpha- D-glucopyranoside deacetylase MshB	8	122.7	4683	5.25	2945.9	112391	4560.2	0.0215	0.09717
MSMEG_2236c	-	putative thiolase	12	33.1	1254.3	5.24	1190.8	45153.9	1221.2	0.713	1
MSMEG_6332c	-	amino acid ABC transporter, permease protein	4	71.9	2652.3	5.2	862.9	31827.7	2580.4	0.3249	0.66142
MSMEG_4292	-	integral membrane protein	6	66.7	2437.3	5.19	1200.5	43871.9	2370.6	0.4627	0.81398
MSMEG_1935c	-	TetR-family protein transcriptional regulator	10	12.9	466.8	5.18	386.9	14003.7	453.9	0.0731	0.24474
MSMEG_3097	ppc	phosphoenolpyruvate carboxylase	22	20.2	722	5.16	1334.1	47649.8	701.8	0.0924	0.29244
MSMEG_0933	-	hypothetical protein MSMEG_0933	9	16.3	536	5.04	440.3	14473	519.7	0.0003	0.00325
MSMEG_6345	-	hypothetical protein MSMEG_6345	6	228	7488.7	5.04	4103.3	134797	7260.7	0.2305	0.52122
MSMEG_1821	-	acyl-CoA dehydrogenase	15	113	3657.5	5.02	5083.6	164586	3544.5	0	0
MSMEG_6608c	-	hypothetical protein MSMEG_6608	10	69.6	2160.2	4.96	2087.9	64806.4	2090.6	0.3428	0.68724
MSMEG_1769	-	UsfY protein	2	14.7	442.6	4.91	88.5	2655.65	427.9	0.6509	0.97273
MSMEG_0973	-	hypothetical protein MSMEG_0973	14	0.2	7.1	4.9	10	297.59	6.8	0.0211	0.09568
MSMEG_4324	-	hypothetical protein MSMEG_4324	11	7.2	210.8	4.88	236.1	6956.19	203.6	0.3653	0.72028
MSMEG_2185	-	hypothetical protein MSMEG_2185	7	29.2	849.4	4.86	613.2	17838.2	820.2	0.3843	0.74444
MSMEG_0258c	-	oxidoreductase, short chain dehydrogenase/reductase family protein	5	31.8	916.5	4.85	477.3	13748.1	884.7	0.2211	0.51097
MSMEG_0958	-	hypothetical protein MSMEG_0958	1	34.9	1007	4.85	104.8	3020.86	972	0.0994	0.30428
MSMEG_5808	-	binding-protein-dependent transport systems inner membrane component	5	10	285.5	4.84	149.3	4282.07	275.5	0.3761	0.73468
MSMEG_2455c	-	carbon monoxide dehydrogenase subunit G (CoxG) superfamily protein	7	33.2	941.9	4.83	696.3	19779.1	908.7	0.4788	0.81398
MSMEG_2965	relA	GTP pyrophosphokinase	21	56.8	1593.7	4.81	3580.6	100406	1536.9	0	0
MSMEG_6164c	-	hypothetical protein MSMEG_6164	1	85.8	2411.4	4.81	257.3	7234.32	2325.7	0.302	0.6293
MSMEG_6166	-	hypothetical protein MSMEG_6166	1	85.8	2411.4	4.81	257.3	7234.32	2325.7	0.2951	0.62211
MSMEG_6220	-	lipoprotein	6	38.3	1078.5	4.81	690.1	19413.3	1040.2	0.2174	0.50714
MSMEG_1423	-	radical SAM domain-containing protein	7	38.8	1070.8	4.79	815.4	22487.5	1032	0.4783	0.81398
MSMEG_5612c	-	amino-acid acetyltransferase	5	18.3	505.1	4.78	275	7577.01	486.8	0.2231	0.51225
MSMEG_5016c	-	hypothetical protein MSMEG_5016	1	75.4	2009.1	4.73	226.3	6027.28	1933.6	0.2953	0.62211
MSMEG_3916c	-	hypothetical protein MSMEG_3916	2	159.1	3799.8	4.58	954.4	22799	3640.8	0.8516	1
MSMEG_4291	dtd	D-tyrosyl-tRNA deacylase	1	60.9	1455	4.58	182.7	4364.89	1394.1	0.8019	1
MSMEG_2556c	-	beta-glucosidase	15	54.5	1290.3	4.57	2452.3	58063	1235.8	0.3122	0.64297
MSMEG_2914	-	L-idonate 5-dehydrogenase	9	41.2	975	4.57	1111.4	26325.1	933.8	0.9045	1
MSMEG_6194c	-	beta-lactamase related protein	4	37	867.5	4.55	444.5	10410.1	830.5	0.3999	0.7608
MSMEG_5791	-	hypothetical protein MSMEG_5791	2	78.3	1818.5	4.54	469.5	10911	1740.3	0.0567	0.20169
MSMEG_4502c	-	hypothetical protein MSMEG_4502	3	111.4	2576.3	4.53	1002.9	23186.8	2464.9	0.1897	0.46651
MSMEG_6920	-	hypothetical protein MSMEG_6920	1	0.7	15.9	4.52	2.1	47.6	15.2	0.0316	0.12886
MSMEG_3813c	-	NAD-dependent epimerase/dehydratase	2	45.5	1036.9	4.51	272.7	6221.28	991.4	0.2308	0.52143
MSMEG_4628c	-	hypothetical protein MSMEG_4628	2	60.4	1373.2	4.51	362.2	8239.42	1312.9	0.4425	0.80625
MSMEG_1134	-	heat shock protein HtpX	8	119.5	2713.2	4.5	2869	65115.7	2593.6	0.0002	0.0023
MSMEG_5694	-	hypothetical protein MSMEG_5694	7	4	89.9	4.49	83.9	1888.4	85.9	0.0693	0.23423
MSMEG_5222c	ychF	translation-associated GTPase	4	181.9	4060.3	4.48	2182.9	48723.9	3878.4	0	0
MSMEG_0503c	-	DeoR-family protein transcriptional regulator	3	40.2	884.6	4.46	361.8	7961.26	844.4	0.4274	0.79118
MSMEG_5198c	-	carnitinyl-CoA dehydratase	5	16.3	353.7	4.44	244.6	5306.06	337.4	0.221	0.51097
MSMEG_5792	-	hypothetical protein MSMEG_5792	8	94.5	2024.9	4.42	2268.6	48597.8	1930.4	0	0
MSMEG_0015	-	ferric enterobactin transport ATP-binding protein FepC	6	23.8	507	4.41	427.9	9125.74	483.2	0.937	1
MSMEG_0950c	-	hypothetical protein MSMEG_0950	4	89.1	1844.1	4.37	1069.7	22129.2	1755	0.0496	0.18075
MSMEG_4306c	-	hypothetical protein MSMEG_4306	2	174.1	3595.8	4.37	1044.6	21574.8	3421.7	0.2611	0.56896
MSMEG_5261c	-	mycothiol conjugate amidase Mca	8	60.7	1230.4	4.34	1456	29530.3	1169.8	0.0023	0.01663
MSMEG_0951	-	glutaredoxin 2	2	134.4	2710.4	4.33	806.4	16262.6	2576	0.0419	0.15907
MSMEG_1515c	-	two-component sensor histidine kinase	13	222.8	4433.1	4.31	8688.8	172890	4210.3	0.0004	0.00411
MSMEG_5063	-	integral membrane protein	9	58.9	1169	4.31	1591.2	31562.7	1110.1	0.0054	0.03247
MSMEG_5724	-	transcriptional regulator MarR	3	76.7	1481.6	4.27	690.7	13334.5	1404.9	0.2209	0.51097
MSMEG_3234c	-	integral membrane protein	1	68.1	1294.6	4.25	204.2	3883.81	1226.5	0.8972	1
MSMEG_0647c	phnC	phosphonate ABC transporter, ATP-binding protein	6	60.3	1121.7	4.22	1084.8	20190.7	1061.4	0.0767	0.25425
MSMEG_5853	-	cytochrome P450	10	55.6	1037.3	4.22	1667.4	31120	981.8	0.2227	0.51186
MSMEG_1171c	-	low molecular weight phosphotyrosine protein phosphatase	5	6.7	124.3	4.21	100.9	1865.02	117.6	0.7031	1
MSMEG_3099c	pgl	6-phosphogluconolactonase	2	2.2	40.7	4.2	13.3	244.34	38.5	0.1788	0.44958
MSMEG_6603c	-	NADH:flavin oxidoreductase/NADH oxidase	3	119.3	2191.5	4.2	1073.6	19723.1	2072.2	0.3086	0.63771
MSMEG_2775	nhaA	Na+/H+ antiporter NhaA	9	306	5541.9	4.18	8262.5	149631	5235.9	0.0008	0.0074
MSMEG_6689	-	CAIB/BAIF family protein	10	17.1	311.7	4.18	514.4	9349.61	294.5	0.2326	0.52403
MSMEG_1391c	-	transcriptional regulator, LysR family protein	11	22.4	401.9	4.17	738.8	13263.2	379.5	0.3528	0.70371
MSMEG_5432	pth	peptidyl-tRNA hydrolase	3	115.7	2079.4	4.17	1041	18714.3	1963.7	0.0785	0.25843
MSMEG_1089	-	hypothetical protein MSMEG_1089	1	126.1	2255.5	4.16	378.2	6766.47	2129.4	0.4089	0.7701
MSMEG_3591	-	hypothetical protein MSMEG_3591	1	27.5	489.6	4.15	82.5	1468.73	462.1	1	1
MSMEG_1370	-	2-deoxy-scyllo-inosamine dehydrogenase	7	36.1	623	4.11	757.4	13082.5	586.9	0.3897	0.75151
MSMEG_2666	-	multimeric flavodoxin WrbA	8	271.3	4689.9	4.11	6512.1	112558	4418.6	0.2881	0.61211
MSMEG_4197	-	hypothetical protein MSMEG_4197	3	157.5	2692.9	4.1	1417.6	24236.1	2535.4	0.7899	1
MSMEG_5857c	-	oxidoreductase	4	44.5	755.7	4.08	534.5	9068.78	711.2	0.9532	1
MSMEG_6100c	-	hypothetical protein MSMEG_6100	4	317.9	5329.4	4.07	3814.9	63952.8	5011.5	0.1943	0.47452
MSMEG_0416c	-	hypothetical protein MSMEG_0416	1	52.3	874.3	4.06	156.8	2623.04	822.1	0.301	0.6284
MSMEG_4521	-	Tat (twin-arginine translocation) pathway signal sequence	12	16.6	276.5	4.05	599.2	9952.83	259.8	0.378	0.73734
MSMEG_6133c	-	5-dehydro-4-deoxyglucarate dehydratase	11	10.7	175.6	4.03	354.2	5794.35	164.9	0.5356	0.84837
MSMEG_0535c	-	GntR-family protein transcriptional regulator	3	37.5	606.1	4.02	337.4	5455.05	568.6	0.508	0.82108
MSMEG_4823c	-	cytochrome p450	10	101.2	1632	4.01	3036.1	48959.1	1530.8	0.4672	0.81398
MSMEG_1567c	-	hypothetical protein MSMEG_1567	6	34.5	551.5	4	621.1	9926.89	517	0.5336	0.84739
MSMEG_2005c	-	sugar phosphate isomerase/epimerase	6	24.1	383.7	4	433.1	6906.78	359.6	0.624	0.94254
MSMEG_1722c	-	hypothetical protein MSMEG_1722	8	98	1557.3	3.99	2350.9	37374.4	1459.3	0.2273	0.51835
MSMEG_5793	-	hypothetical protein MSMEG_5793	1	882.8	13935.3	3.98	2648.4	41806	13052.5	0.2995	0.62681
MSMEG_6200c	-	hypothetical protein MSMEG_6200	3	301.2	4755.9	3.98	2711	42803	4454.7	0.7873	1
MSMEG_3265	-	arabitol-phosphate dehydrogenase	14	46.1	701.4	3.93	1934.6	29460.7	655.4	0.2406	0.53417
MSMEG_1247	-	hypothetical protein MSMEG_1247	7	92.4	1392.2	3.91	1939.5	29235.2	1299.8	0.7338	1
MSMEG_5870c	-	sensor histidine kinase PhoR	8	218	3271.5	3.91	5231.8	78516.5	3053.5	0.0171	0.08133
MSMEG_3391	-	L-carnitine dehydratase/bile acid-inducible protein F	15	45	669.2	3.9	2023.7	30112.4	624.2	0.3762	0.73468
MSMEG_5588	-	hypothetical protein MSMEG_5588	2	134.9	2011.6	3.9	809.7	12069.4	1876.6	0.9769	1
MSMEG_5080	-	glycogen synthase	11	171.4	2541	3.89	5657.3	83854.2	2369.6	0	0
MSMEG_5487c	-	sensor histidine kinase	7	197.9	2934	3.89	4155.1	61613.5	2736.1	0.0476	0.17565
MSMEG_5660c	-	ABC transporter ATP-binding protein	14	151.7	2249.1	3.89	6370.4	94461.4	2097.4	0.0375	0.14642
MSMEG_2482	-	hypothetical protein MSMEG_2482	6	28.8	419.9	3.87	518.1	7558.34	391.1	0.4574	0.81398
MSMEG_3912c	-	acetoacetyl-CoA reductase	6	71.8	1044.8	3.86	1292.9	18806.3	973	0.5947	0.91156
MSMEG_3857c	-	hypothetical protein MSMEG_3857	3	251.1	3575.1	3.83	2260.3	32176.2	3324	0.4012	0.76115
MSMEG_0709	dnaK	molecular chaperone DnaK	13	10.8	152.4	3.82	421.5	5941.87	141.5	0.8351	1
MSMEG_6586	-	alpha/beta hydrolase, putative	9	24.6	347.7	3.82	664.4	9387.43	323.1	0.2916	0.61701
MSMEG_2119	nagA	N-acetylglucosamine-6-phosphate deacetylase	7	51.8	728.2	3.81	1087.8	15291.8	676.4	0.7246	1
MSMEG_1388	-	enoyl-CoA hydratase	7	48.7	678	3.8	1023.2	14237	629.2	0.8758	1
MSMEG_5086c	-	acyl-CoA synthetase	20	87.3	1203.6	3.79	5236.1	72217.4	1116.4	0	0
MSMEG_1659c	-	multidrug resistance protein, SMR family protein	2	174	2396.5	3.78	1044.3	14379	2222.4	0.8891	1
MSMEG_1988	-	hypothetical protein MSMEG_1988	2	79.6	1089.7	3.78	477.4	6538.28	1010.1	0.4414	0.80534
MSMEG_5283	-	hydrolase, CocE/NonD family protein	19	72.8	987.2	3.76	4151.2	56268	914.3	0.1613	0.42021
MSMEG_6252c	-	hypothetical protein MSMEG_6252	6	293.5	3973.5	3.76	5283	71523.7	3680	0.0174	0.08235
MSMEG_0050	-	hypothetical protein MSMEG_0050	3	45.1	607.5	3.75	405.9	5467.57	562.4	0.9995	1
MSMEG_6529	-	hypothetical protein MSMEG_6529	9	47.2	636.6	3.75	1274.3	17187.2	589.4	0.6725	0.99724
MSMEG_0542	-	ANTAR domain-containing protein	6	202.2	2708.8	3.74	3639.6	48757.6	2506.6	0.0546	0.19609
MSMEG_1235	-	sulfate permease	8	76	1018.4	3.74	1824.1	24441.4	942.4	0.7116	1
MSMEG_6269	mgtE	magnesium transporter	4	180.6	2419	3.74	2167.3	29028.1	2238.4	0.0396	0.1525
MSMEG_5157	-	hypothetical protein MSMEG_5157	4	224.4	2987.2	3.73	2692.8	35846.5	2762.8	0.2051	0.48887
MSMEG_5812	-	short chain dehydrogenase	8	88.5	1175.4	3.73	2124.5	28210.3	1086.9	0.1817	0.45246
MSMEG_6484c	-	glycosyl transferase	5	37.5	495.9	3.73	562.4	7438.42	458.4	0.6391	0.95973
MSMEG_5486c	-	peptidase S1 and S6, chymotrypsin/Hap	6	41.9	552.2	3.72	754.3	9939.12	510.3	0.7481	1
MSMEG_5741c	-	hypothetical protein MSMEG_5741	4	154.5	2034.9	3.72	1853.5	24419.3	1880.5	0.3984	0.75991
MSMEG_0392c	-	glycosyl transferase	22	58.3	757.6	3.7	3846.5	50001.6	699.3	0.7326	1
MSMEG_0628c	-	amidohydrolase family protein	13	54.4	705.3	3.7	2122.7	27505.9	650.9	0.0398	0.15274
MSMEG_0707c	-	hypothetical protein MSMEG_0707	6	24.5	313.9	3.68	440.3	5649.41	289.4	0.3899	0.75151
MSMEG_2402	-	dihydroxyacetone kinase	7	97.4	1240	3.67	2045.5	26039.9	1142.6	0.1684	0.43316
MSMEG_2727c	-	glutamate binding protein	11	165.8	2117.1	3.67	5471.7	69865.7	1951.3	0.473	0.81398
MSMEG_4489c	-	hypothetical protein MSMEG_4489	1	88.2	1118.3	3.67	264.5	3354.79	1030.1	0.6021	0.91876
MSMEG_6078	-	LpqE protein	2	278.5	3550.2	3.67	1670.9	21301.5	3271.8	0.0108	0.05693
MSMEG_6807c	-	transcriptional regulator, TetR family protein	7	65.3	830	3.67	1371.2	17429.7	764.7	0.202	0.48486
MSMEG_4244c	-	3-deoxy-7-phosphoheptulonate synthase	11	103.8	1316.2	3.66	3426	43433.9	1212.4	0.0079	0.0444
MSMEG_1129	-	D-amino-acid dehydrogenase	10	69.3	872.1	3.65	2080.3	26164.2	802.8	0.2219	0.51124
MSMEG_0772c	-	phytase	13	141.9	1738.8	3.61	5534.9	67811.6	1596.8	0.0566	0.20144
MSMEG_6441	-	transcriptional regulator, TetR family protein	4	332	4008.7	3.59	3984.3	48105	3676.7	0.3195	0.6538
MSMEG_3285c	-	3-isopropylmalate dehydrogenase	7	129.6	1551.8	3.58	2722.2	32588.2	1422.2	0.4853	0.81398
MSMEG_5531	-	ABC transporter ATP-binding protein	1	29.3	350.6	3.58	87.8	1051.77	321.3	0.2057	0.48902
MSMEG_1979	-	antibiotic biosynthesis monooxygenase	2	71.1	842	3.57	426.6	5052.05	770.9	0.8703	1
MSMEG_4907c	-	Mov34/MPN/PAD-1 family protein	5	413	4905.9	3.57	6195.6	73589.1	4492.9	0.0795	0.26058
MSMEG_0963	-	hypothetical protein MSMEG_0963	1	472.3	5502.3	3.54	1416.8	16506.9	5030	0.3016	0.62925
MSMEG_5186c	-	HicB family protein	5	109.6	1271.7	3.54	1644	19075.7	1162.1	0.4208	0.78329
MSMEG_5238c	-	hypothetical protein MSMEG_5238	11	218.7	2532.5	3.53	7215.8	83571.1	2313.8	0.0481	0.17672
MSMEG_0822c	-	cytochrome P450	7	62.6	717.2	3.52	1315.2	15060.4	654.5	0.8817	1
MSMEG_0101	-	hypothetical protein MSMEG_0101	4	130.7	1492.4	3.51	1568.3	17908.6	1361.7	0.1983	0.48148
MSMEG_4849	-	carveol dehydrogenase	6	69.2	788.5	3.51	1245.2	14192.5	719.3	0.3667	0.72179
MSMEG_5424c	-	transcriptional regulator, TetR family protein	9	187.3	2130.9	3.51	5057.5	57533.1	1943.5	0.0022	0.01617
MSMEG_4425	-	putative oxidoreductase	7	56.3	631.3	3.49	1182.4	13256.6	575	0.2336	0.52488
MSMEG_5121c	-	N-succinyldiaminopimelate aminotransferase	12	9.2	103.8	3.49	332.5	3736.29	94.6	0.4527	0.81398
MSMEG_5623c	-	L-carnitine dehydratase/bile acid-inducible protein F	16	18	201.8	3.49	862	9687.15	183.9	0.4606	0.81398
MSMEG_6886c	-	transcriptional regulator	5	90.7	1019.1	3.49	1360.1	15286.3	928.4	0.6935	1
MSMEG_5270c	-	cystathionine beta-synthase	14	145.6	1629	3.48	6117.1	68418.6	1483.4	0.0423	0.15996
MSMEG_6015	-	putative acyl-CoA dehydrogenase	7	25.8	284	3.46	541.9	5964.87	258.2	0.5433	0.85612
MSMEG_0619	-	PPE family protein	12	19.8	217	3.45	713.9	7812.99	197.2	0.0767	0.25425
MSMEG_4254	-	AMP-binding enzyme	9	276	3018	3.45	7452.6	81485.8	2742	0.0087	0.0477
MSMEG_1688c	-	cupin domain-containing protein	2	27.9	304.2	3.44	167.6	1825.24	276.3	0.8719	1
MSMEG_3542	-	hypothetical protein MSMEG_3542	3	256.4	2782.6	3.44	2307.6	25043.4	2526.2	0.2005	0.48398
MSMEG_3105	cyoE	protoheme IX farnesyltransferase	9	0.3	3.4	3.42	8.7	92.64	3.1	0.2786	0.59607
MSMEG_6409c	-	acyltransferase family protein	6	20.5	219.4	3.42	369.1	3949.3	198.9	0.7782	1
MSMEG_5295c	-	acyl-CoA synthetase	7	117.4	1243.3	3.41	2464.8	26110.1	1126	0.2271	0.51825
MSMEG_0106	-	sensory histidine kinase	9	54.5	575.4	3.4	1472.8	15536.1	520.9	0.3079	0.63685
MSMEG_4189c	cysS	cysteinyl-tRNA synthetase	17	2.4	25.4	3.4	122.4	1293.15	23	0.9895	1
MSMEG_0063	-	PE family protein	2	536.3	5632.6	3.39	3217.6	33795.9	5096.4	0.3813	0.74098
MSMEG_1124	-	putative ferredoxin FdxA	7	81.5	855.1	3.39	1711.5	17957	773.6	0.4107	0.77241
MSMEG_1414c	-	amidinotransferase	11	134.7	1408.4	3.39	4443.5	46477.6	1273.8	0.4881	0.81398
MSMEG_4764	-	ABC transporter permease protein	2	302.1	3173	3.39	1812.6	19037.8	2870.9	0.6656	0.98876
MSMEG_5389c	-	LysA protein	2	176.8	1848.7	3.39	1061.1	11092.4	1671.9	0.5187	0.83173
MSMEG_5768	-	hypothetical protein MSMEG_5768	4	314.8	3288.5	3.39	3777.3	39461.7	2973.7	0.6912	1
MSMEG_0892	-	hypothetical protein MSMEG_0892	8	38.6	403.4	3.38	926.9	9682.33	364.8	0.8113	1
MSMEG_2657	-	peptidase, M16 family protein	12	165.4	1720.3	3.38	5955.6	61930.3	1554.9	0.0106	0.05623
MSMEG_5671	-	YbaK/prolyl-tRNA synthetase associated region	4	54	561.9	3.38	648.4	6742.31	507.8	0.2347	0.52664
MSMEG_2710c	-	hypothetical protein MSMEG_2710	7	22.9	235.7	3.36	480.5	4949.86	212.8	0.9084	1
MSMEG_6030c	-	cytochrome p450	8	77	789.5	3.36	1848.7	18948.6	712.5	0.4089	0.7701
MSMEG_6351	hisC	putative aminotransferase	13	86.2	884.9	3.36	3363.4	34510.1	798.6	0.0493	0.17994
MSMEG_4972c	-	acetyltransferase	7	95.2	971	3.35	1998.2	20390.8	875.8	0.1073	0.31223
MSMEG_5958	-	hypothetical protein MSMEG_5958	10	40.4	412.3	3.35	1212	12368.4	371.9	0.9645	1
MSMEG_2022	-	GntT protein, putative	4	107.4	1087.5	3.34	1288.6	13050.1	980.1	0.4465	0.8102
MSMEG_5485c	-	molybdopterin biosynthesis protein	4	930.3	9449.5	3.34	11163.9	113394	8519.2	0.0145	0.0716
MSMEG_6018c	-	xylose transport system permease protein XylH	13	55.1	551.3	3.32	2148	21500.8	496.2	0.3952	0.75639
MSMEG_6243c	-	response regulator receiver domain-containing protein	6	4.5	44.8	3.31	81.1	805.72	40.3	0.8226	1
MSMEG_5133	-	hypothetical protein MSMEG_5133	1	108.4	1067.1	3.3	325.2	3201.38	958.7	0.4012	0.76115
MSMEG_1459	-	Rieske (2Fe-2S) domain-containing protein	5	41.8	410.6	3.29	627.7	6158.53	368.7	0.4768	0.81398
MSMEG_0560c	dapB	dihydrodipicolinate reductase N-terminus domain-containing protein	9	107.4	1045.8	3.28	2898.7	28237	938.5	0.4612	0.81398
MSMEG_1580	-	O-sialoglycoprotein endopeptidase	8	43.8	421.1	3.27	1050.4	10105.3	377.3	0.2137	0.50025
MSMEG_1294	-	putative OHCU decarboxylase	4	50.1	478.8	3.26	600.9	5745.6	428.7	0.8776	1
MSMEG_2219c	-	enoyl-CoA hydratase/isomerase family protein	6	64.7	621.5	3.26	1164.2	11187.1	556.8	0.3994	0.7608
MSMEG_6658c	-	alpha/beta hydrolase fold	5	74.9	719.4	3.26	1124.2	10791.5	644.5	0.4159	0.7774
MSMEG_1168	-	putative transcriptional regulator	4	54.9	521.7	3.25	658.9	6260.26	466.8	0.3634	0.71824
MSMEG_3784c	-	transcriptional regulator, IclR family protein	4	25.2	239.6	3.25	302.9	2875.8	214.4	0.8927	1
MSMEG_2932	-	HIT family protein hydrolase	7	132.7	1242.8	3.23	2786.3	26098.7	1110.1	0.3902	0.75151
MSMEG_6225	-	proton antiporter efflux pump	4	49.6	463.7	3.23	595.1	5564.95	414.2	0.6356	0.95603
MSMEG_5845c	-	putative C4-dicarboxylate transporter	8	233.3	2168.5	3.22	5598.7	52045.1	1935.3	0.0931	0.2941
MSMEG_0375c	-	phospholipase D family protein	14	116	1073.6	3.21	4871	45089.6	957.6	0.1829	0.45461
MSMEG_6132c	-	glucarate dehydratase	9	108	1000.1	3.21	2916.9	27003.1	892.1	0.0797	0.26085
MSMEG_6683	-	peroxiredoxin	3	493.7	4565.5	3.21	4443	41089.1	4071.8	0.7708	1
MSMEG_0141	-	mce associated transmembrane protein	7	140.6	1292.7	3.2	2952.1	27146.6	1152.1	0.1	0.3043
MSMEG_0968	-	cytochrome P450	4	561.9	5181.3	3.2	6742.5	62175.7	4619.4	0.0049	0.02986
MSMEG_3171c	-	hypothetical protein MSMEG_3171	6	140.9	1294.7	3.2	2536.5	23305.4	1153.8	0.778	1
MSMEG_0555	-	ABC transporter permease protein	8	84.1	767.5	3.19	2019.5	18420.1	683.4	0.3024	0.62957
MSMEG_2396c	-	hypothetical protein MSMEG_2396	3	2.4	21.8	3.19	21.5	196.06	19.4	0.5223	0.83372
MSMEG_5440c	-	deoxyribonuclease	3	225	2049.1	3.19	2024.8	18441.6	1824.1	0.3222	0.65812
MSMEG_5933	-	hypothetical protein MSMEG_5933	8	61.9	564	3.19	1485.4	13536	502.1	0.9162	1
MSMEG_0102c	-	putative acyl-CoA dehydrogenase	5	175	1581.7	3.18	2625.3	23725.8	1406.7	0.258	0.56331
MSMEG_1402	-	hypothetical protein MSMEG_1402	3	249.7	2258.1	3.18	2247.6	20322.8	2008.4	0.329	0.66774
MSMEG_5085c	folP	dihydropteroate synthase	8	170.4	1542.8	3.18	4089.2	37026.9	1372.4	0.0133	0.06696
MSMEG_0377	-	nitrile hydratase	15	86.9	780.5	3.17	3912	35122.1	693.6	0.4218	0.78406
MSMEG_4829	-	cytochrome P450	11	109.8	988.8	3.17	3622.7	32630.6	879	0.1741	0.44206
MSMEG_0060	-	hypothetical protein MSMEG_0060	17	176.2	1576.2	3.16	8984.7	80384.1	1400	0.0106	0.05623
MSMEG_0184	-	transferase	15	23.2	207.6	3.16	1043.7	9342.5	184.4	0.7754	1
MSMEG_1803	-	RsbW protein	3	60.6	541	3.16	545.6	4868.68	480.3	0.9472	1
MSMEG_5127	-	hypothetical protein MSMEG_5127	6	153	1365.7	3.16	2753.7	24582.6	1212.7	0.4748	0.81398
MSMEG_0190c	-	integral membrane transport protein	21	128.8	1141.7	3.15	8116.5	71923.9	1012.8	0.1735	0.44104
MSMEG_3524	-	linalool 8-monooxygenase	8	45.3	400.6	3.14	1087.1	9613.37	355.3	0.4801	0.81398
MSMEG_1214	-	oxidoreductase	10	66.7	582.8	3.13	2001.6	17483.4	516.1	0.403	0.76238
MSMEG_1783c	-	hypothetical protein MSMEG_1783	3	73.4	642.2	3.13	660.5	5779.55	568.8	0.8958	1
MSMEG_1236c	-	Mpr protein	3	36.8	320.7	3.12	331.1	2886.14	283.9	0.7308	1
MSMEG_1885	-	2Fe-2S iron-sulfur cluster binding domain-containing protein	6	13.2	114.4	3.12	237.3	2059.07	101.2	0.9352	1
MSMEG_6258	-	nitroreductase family protein	4	109.1	947.8	3.12	1309.7	11373.5	838.6	0.9867	1
MSMEG_1141	-	ABC-transporter integral membrane protein	3	151.5	1310.6	3.11	1363.7	11795.7	1159.1	0.5341	0.84739
MSMEG_1845c	-	YghA protein	6	89.8	776.4	3.11	1617.2	13975.5	686.6	0.4363	0.80016
MSMEG_6922	-	transporter, major facilitator family protein	4	187.5	1622.5	3.11	2249.4	19469.8	1435	0.3612	0.71537
MSMEG_0780c	-	phosphotransferase enzyme family protein	9	22.5	193.4	3.1	608.7	5220.47	170.8	0.9049	1
MSMEG_0967c	-	hypothetical protein MSMEG_0967	2	197	1688.5	3.1	1182.1	10131.1	1491.5	0.3233	0.65956
MSMEG_1535c	-	hypothetical protein MSMEG_1535	10	28.4	243.6	3.1	851.1	7309.47	215.3	0.8754	1
MSMEG_2059c	-	NADH dehydrogenase subunit E	9	38.8	333.8	3.1	1048.1	9011.58	294.9	0.775	1
MSMEG_5156c	-	base excision DNA repair protein, HhH-GPD family protein	7	328.8	2813.9	3.1	6905.2	59091.4	2485.1	0.2218	0.51124
MSMEG_1153	-	FAD dependent oxidoreductase	17	75.3	639.4	3.09	3840.8	32609.5	564.1	0.1796	0.4499
MSMEG_2947	-	polyketide cyclase	11	54.9	466.4	3.09	1811.4	15391.3	411.5	0.2355	0.52791
MSMEG_3181	-	hypothetical protein MSMEG_3181	2	337.6	2883.6	3.09	2025.4	17301.7	2546.1	0.3852	0.74526
MSMEG_1111c	-	hypothetical protein MSMEG_1111	8	126.4	1071.4	3.08	3033.8	25714.4	945	0.1169	0.33253
MSMEG_2593c	-	gnat-family protein acetyltransferase	8	324.4	2735.4	3.08	7785.8	65650.8	2411	0.0015	0.01235
MSMEG_2921	-	NADPH-flavin oxidoreductase	7	82.3	696.3	3.08	1727.7	14622.6	614	0.4182	0.78018
MSMEG_4434	-	Cof protein	9	109	922.2	3.08	2942.1	24898.3	813.2	0.2247	0.51452
MSMEG_1292c	-	FAD binding domain-containing protein	3	74	616.9	3.06	666	5552.24	542.9	0.4329	0.79545
MSMEG_1663c	-	transcriptional regulator, AsnC family protein	7	25.8	215.5	3.06	541.6	4525.24	189.7	0.5227	0.83384
MSMEG_4578c	-	hypothetical protein MSMEG_4578	8	33.3	275.2	3.05	799.2	6605.14	241.9	0.7703	1
MSMEG_4976c	-	isochorismatase hydrolase	2	324.7	2691.6	3.05	1948.3	16149.6	2366.9	0.3745	0.73221
MSMEG_6604c	-	transcriptional regulator, TetR family protein	2	231.7	1925.2	3.05	1389.9	11551.1	1693.5	0.9662	1
MSMEG_6834	-	alcohol dehydrogenase	10	15	124.7	3.05	450.5	3740.94	109.7	0.6234	0.94248
MSMEG_0174c	-	putative inner membrane protein	3	96.5	792.3	3.04	868.4	7131.13	695.9	0.8136	1
MSMEG_0964	-	pyridoxamine 5'-phosphate oxidase family protein	5	780.7	6416.4	3.04	11710.1	96245.7	5635.7	0.0583	0.20564
MSMEG_2466	-	glutaryl-CoA dehydrogenase	10	87.6	720.4	3.04	2627	21612.5	632.8	0.941	1
MSMEG_3751c	-	hemolysin A	4	384.3	3164.7	3.04	4611.4	37976	2780.4	0.0232	0.1036
MSMEG_4091c	ssuD	nitrilotriacetate monooxygenase component A	11	9.7	80.1	3.04	321.2	2644.89	70.4	0.9993	1
MSMEG_5438c	ksgA	dimethyladenosine transferase	6	155.8	1278.2	3.04	2804.9	23007.3	1122.4	0.4625	0.81398
MSMEG_6672	-	type I phosphodiesterase / nucleotide pyrophosphatase superfamily protein	8	32	263	3.04	768.4	6312.23	231	0.2567	0.56138
MSMEG_6460	-	hypothetical protein MSMEG_6460	4	147.6	1203.7	3.03	1770.7	14444.6	1056.2	0.2368	0.52906
MSMEG_0442c	-	tetracycline repressor domain-containing protein	5	312.3	2524.9	3.02	4683.8	37873.4	2212.6	0.6612	0.98462
MSMEG_2693	-	competence-damaged protein	2	216.8	1762	3.02	1300.5	10572.1	1545.3	0.2725	0.58676
MSMEG_3654c	-	preprotein translocase subunit SecA	14	222.8	1812.6	3.02	9356.1	76127.8	1589.8	0.3544	0.70607
MSMEG_0518	-	sn-glycerol-3-phosphate ABC transporter ATPase	10	193.9	1561.4	3.01	5817	46840.6	1367.5	0.0722	0.24221
MSMEG_2177c	-	fmnh2-utilizing oxygenase	9	67	539.5	3.01	1809.1	14567.1	472.5	0.3114	0.64211
MSMEG_0254	-	hypothetical protein MSMEG_0254	7	139.7	1118.6	3	2934.2	23491.2	978.9	0.0254	0.11099
MSMEG_6789c	-	transcriptional regulator, GntR family protein	7	99.3	789.1	2.99	2085.6	16571.6	689.8	0.1072	0.31207
MSMEG_0083c	-	membrane-anchored mycosin mycp1	11	329.5	2606.4	2.98	10874.1	86011.7	2276.9	0.0128	0.06512
MSMEG_1125	-	regulatory protein, ArsR	5	28	221.1	2.98	419.6	3317.01	193.2	0.9294	1
MSMEG_1255	-	UvrD/Rep helicase	30	178.6	1410.4	2.98	16076.1	126937	1231.8	0.1001	0.30433
MSMEG_1706	-	xylose transport system permease protein XylH	11	24.6	194.2	2.98	812.3	6409.02	169.6	0.8647	1
MSMEG_6702	-	[NADP+] succinate-semialdehyde dehydrogenase [Mycobacterium smegmatis str. MC2 155]	8	62.2	489.8	2.98	1493.3	11754.8	427.6	0.9533	1
MSMEG_0061	-	ftsk/SpoIIIE family protein	20	187	1469.6	2.97	11218.6	88174.1	1282.6	0.0127	0.06481
MSMEG_1561c	-	LysR-family protein trancsriptional regulator	7	35.6	277.6	2.96	748.4	5828.97	241.9	0.4784	0.81398
MSMEG_5394	-	potassium-transporting ATPase C chain	10	136.9	1068.8	2.96	4106.7	32065.2	932	0.5203	0.83227
MSMEG_3158	mutA	methylmalonyl-CoA mutase, small subunit	9	116.8	901.1	2.95	3154.3	24330.7	784.3	0.1387	0.37759
MSMEG_0745	-	2Fe-2S-binding domain-containing protein	3	68.8	523.4	2.93	619.2	4710.58	454.6	0.201	0.48398
MSMEG_1481c	-	methyltransferase	9	112	851.9	2.93	3023.4	23001.1	739.9	0.4323	0.795
MSMEG_4105c	-	transposase subunit	13	42.2	322.1	2.93	1643.9	12561.2	279.9	0.3402	0.68345
MSMEG_4154	-	transposase, Mutator family protein	12	79.7	606.1	2.93	2869.8	21818	526.3	0.1127	0.3236
MSMEG_1956	-	hypothetical protein MSMEG_1956	3	115.1	872.9	2.92	1036.2	7855.7	757.7	0.7644	1
MSMEG_0068	-	transmembrane protein	8	175.9	1318.4	2.91	4222.6	31642.6	1142.5	0.4423	0.8061
MSMEG_0625c	-	hypothetical protein MSMEG_0625	10	31.3	235.4	2.91	940.2	7063.14	204.1	0.8347	1
MSMEG_1394c	-	transmembrane protein	4	149.6	1126.9	2.91	1795.2	13523.3	977.3	0.8642	1
MSMEG_2942c	-	glyoxalase/bleomycin resistance protein/dioxygenase superfamily protein	3	194.8	1467.3	2.91	1753.3	13205.7	1272.5	0.1905	0.46796
MSMEG_6395c	-	hypothetical protein MSMEG_6395	5	510.9	3833.2	2.91	7663.8	57497.8	3322.3	0.1458	0.39043
MSMEG_2582c	-	hypothetical protein MSMEG_2582	5	64.9	485.6	2.9	973.2	7284.14	420.7	0.9163	1
MSMEG_3292	-	DNA-binding protein	12	73.1	546	2.9	2629.8	19655.2	472.9	0.2765	0.59253
MSMEG_5804	-	hypothetical protein MSMEG_5804	5	80.2	598.9	2.9	1202.3	8984	518.8	0.4065	0.76665
MSMEG_6885	-	MmcI protein	10	28.9	216.6	2.9	868.1	6497.64	187.7	0.8397	1
MSMEG_1090	-	amidase	16	44.7	331	2.89	2146.7	15885.8	286.2	0.879	1
MSMEG_3989	-	peptidase M20D, amidohydrolase	12	81.7	606.4	2.89	2939.9	21831.7	524.8	0.1192	0.33721
MSMEG_3633c	-	ferric cations import ATP-binding protein FbpC	3	129.1	953.5	2.88	1162.3	8581.26	824.3	0.9775	1
MSMEG_5147	-	sugar ABC-transporter integral membrane protein	10	84.3	621	2.88	2530.2	18630.5	536.7	0.4985	0.81398
MSMEG_1866c	-	transposase B	8	26	189.1	2.87	623	4539.57	163.2	0.9736	1
MSMEG_4216c	-	hypothetical protein MSMEG_4216	2	190.8	1391.9	2.87	1144.7	8351.19	1201.1	0.2291	0.52056
MSMEG_4721c	-	permease of the major facilitator superfamily protein	12	454	3308.3	2.87	16344.4	119098	2854.3	0.0137	0.06846
MSMEG_5680	-	glyoxalase family protein	2	223.9	1641.7	2.87	1343.3	9850.46	1417.9	0.6461	0.96792
MSMEG_2183c	-	hypothetical protein MSMEG_2183	4	109	792	2.86	1308.2	9504.07	683	0.8729	1
MSMEG_2649	truB	tRNA pseudouridine synthase B	11	135.4	983.4	2.86	4469.5	32453.8	848	0.2263	0.5173
MSMEG_0171	-	histone deacetylase superfamily protein	8	82.6	596.4	2.85	1982.1	14313.7	513.8	0.1917	0.47005
MSMEG_1493c	-	sensor histidine kinase	6	95.1	686.5	2.85	1711.3	12356.8	591.4	0.4253	0.78854
MSMEG_5395	-	sensor protein KdpD	14	66	474.7	2.85	2773	19936.7	408.7	0.2404	0.53408
MSMEG_5630	-	transcriptional regulator, GntR family protein	8	65.9	473.6	2.85	1580.4	11367.4	407.8	0.9916	1
MSMEG_6931	-	RNA polymerase sigma-70 factor	6	59.4	428.2	2.85	1070	7707.53	368.8	0.4403	0.8042
MSMEG_0618	-	PE family protein	2	29.6	211.7	2.84	177.8	1270.49	182.1	0.129	0.35798
MSMEG_1096	-	urease accessory protein UreD, putative	5	367.7	2637.5	2.84	5515.6	39562.3	2269.8	0.069	0.23381
MSMEG_2023	-	CAIB/BAIF family protein	15	65.2	467.3	2.84	2931.9	21026.9	402.1	0.2346	0.5266
MSMEG_2033c	-	oxidoreductase, zinc-binding dehydrogenase family protein	6	48.5	347.9	2.84	873.3	6262.85	299.4	0.9968	1
MSMEG_2212	-	short chain dehydrogenase	9	21.5	153.8	2.84	581	4152.07	132.3	0.9988	1
MSMEG_6437	-	copper resistance protein D	3	158	1131.4	2.84	1422.4	10182.3	973.3	0.4309	0.79438
MSMEG_3651c	-	membrane associated protein	4	82.8	587.9	2.83	993.1	7054.52	505.1	0.0018	0.01396
MSMEG_5050c	map	methionine aminopeptidase, type I	5	63.8	454.1	2.83	956.6	6811.81	390.3	0.6113	0.92884
MSMEG_6909	-	amino acid ABC transporter, permease protein, 3-TM region, His/Glu/Gln/Arg/opine family protein	16	138.2	980.7	2.83	6634.9	47075.3	842.5	0.2209	0.51097
MSMEG_2757	-	glutathione S-transferase domain-containing protein	6	158.2	1118.9	2.82	2846.7	20140.3	960.8	0.0754	0.25081
MSMEG_6692c	-	putative glutamine-binding periplasmic protein	4	53.2	374.6	2.82	638.7	4495.06	321.4	0.9389	1
MSMEG_2787c	-	hypothetical protein MSMEG_2787	4	130.7	917.1	2.81	1568.1	11005.6	786.5	0.2911	0.61673
MSMEG_6305	-	hypothetical protein MSMEG_6305	6	202.5	1418.4	2.81	3645.4	25530.6	1215.8	0.2329	0.52436
MSMEG_6778c	-	hypothetical protein MSMEG_6778	7	166	1163.5	2.81	3485.7	24433.5	997.5	0.0577	0.20438
MSMEG_4282c	-	hypothetical protein MSMEG_4282	4	716.1	4990.8	2.8	8592.6	59889.3	4274.7	0.4478	0.81117
MSMEG_6309	-	ABC transporter, ATP-binding protein	4	30.7	214.6	2.8	368.6	2574.64	183.8	0.8617	1
MSMEG_6733c	-	hydrolase, carbon-nitrogen family protein	7	117.1	813	2.8	2459.8	17073.7	695.9	0.9592	1
MSMEG_0041c	-	hypothetical protein MSMEG_0041	5	84.6	584.6	2.79	1268.5	8769.71	500.1	0.4666	0.81398
MSMEG_0059	-	ATPase, AAA family protein	19	80.3	553.9	2.79	4575.2	31573	473.6	0.3321	0.67241
MSMEG_4556c	lepA	GTP-binding protein LepA	24	89.5	618.9	2.79	6447	44562.1	529.4	0.0496	0.18075
MSMEG_6654	-	TnpC protein	16	31.4	216.6	2.79	1507.9	10395.2	185.2	0.4946	0.81398
MSMEG_0426	-	transcriptional regulator, GntR family protein	17	61.4	421.3	2.78	3132.8	21484.7	359.8	0.4138	0.77579
MSMEG_0676	-	putative transcriptional regulatory protein	4	120.6	828.5	2.78	1447.7	9942.31	707.9	0.171	0.4375
MSMEG_0966c	-	hypothetical protein MSMEG_0966	4	80.3	550.2	2.78	963.6	6602.47	469.9	0.0139	0.06925
MSMEG_2485c	mhpA	3-(3-hydroxyphenyl)propionate hydroxylase	13	73.5	504.2	2.78	2867.2	19665.7	430.7	0.4925	0.81398
MSMEG_6835c	-	Fatty acid desaturase	18	34	234	2.78	1834.5	12635.5	200	0.7617	1
MSMEG_0510	-	D-tagatose-bisphosphate aldolase, class II, non-catalytic subunit	20	42.6	290.1	2.77	2554.1	17403.9	247.5	0.9928	1
MSMEG_1215	-	serine/threonine-protein kinase PknE, putative	5	81.9	558.1	2.77	1228	8371.4	476.2	0.4638	0.81398
MSMEG_1869c	-	hypothetical protein MSMEG_1869	16	157.9	1078.4	2.77	7577.3	51762.2	920.5	0.0038	0.02459
MSMEG_2511	-	siderophore utilization protein	9	49.4	336.1	2.77	1333.7	9073.38	286.7	0.9652	1
MSMEG_2888c	-	lipase	12	95.4	652.5	2.77	3435.3	23488.8	557	0.1704	0.43696
MSMEG_4548c	-	acetyltransferase, gnat family protein	12	62.4	426.5	2.77	2247.7	15354.7	364.1	0.4977	0.81398
MSMEG_0630c	-	hypothetical protein MSMEG_0630	6	52.8	357.7	2.76	950.3	6438.27	304.9	0.9776	1
MSMEG_0999c	-	integral membrane protein	9	76.5	518.2	2.76	2065.4	13991.9	441.7	0.4667	0.81398
MSMEG_3188	bioA	adenosylmethionine--8-amino-7-oxononanoate transaminase	8	292.1	1980.5	2.76	7011.1	47532.3	1688.4	0.1059	0.30936
MSMEG_4677c	-	hypothetical protein MSMEG_4677	2	178.4	1212.6	2.76	1070.5	7275.85	1034.2	0.6322	0.95256
MSMEG_6539c	-	hypothetical protein MSMEG_6539	5	285	1934.2	2.76	4275.6	29012.5	1649.1	0.1039	0.30525
MSMEG_0064	-	PPE family protein	4	221.3	1488.6	2.75	2656	17863	1267.3	0.7703	1
MSMEG_0884	-	glyoxalase family protein	6	100.3	677.1	2.75	1805.6	12188.5	576.8	0.2185	0.50882
MSMEG_5357	-	hypothetical protein MSMEG_5357	3	153.1	1029.5	2.75	1378.3	9265.84	876.4	0.5076	0.82099
MSMEG_5638c	-	metallo-beta-lactamase family protein	11	101.4	682.8	2.75	3346	22531.2	581.4	0.4316	0.79476
MSMEG_6846c	-	putative C4 decarboxylate transport protein	5	102.2	689	2.75	1532.6	10335.2	586.8	0.8696	1
MSMEG_1533c	-	subtilase family protein	8	15	100	2.74	359.8	2399.83	85	0.9542	1
MSMEG_1601c	-	hypothetical protein MSMEG_1601	8	123.3	821.3	2.74	2958.2	19710.4	698	0.9988	1
MSMEG_1951	-	hypothetical protein MSMEG_1951	2	270	1802.3	2.74	1619.8	10814.1	1532.4	0.9709	1
MSMEG_4288c	-	integral membrane protein	4	272.7	1819.8	2.74	3272.9	21837.8	1547.1	0.0389	0.1504
MSMEG_5541	pgi	glucose-6-phosphate isomerase	12	68.5	457.5	2.74	2467.5	16470.5	389	0.5179	0.83112
MSMEG_3059c	-	esterase	11	64.8	429.1	2.73	2139.1	14159.5	364.3	0.4374	0.8013
MSMEG_4971c	-	oxidoreductase	12	25.5	169.3	2.73	916.6	6094.28	143.8	0.5245	0.83572
MSMEG_5262	-	hypothetical protein MSMEG_5262	5	284.8	1895.6	2.73	4271.5	28434.2	1610.8	0.0876	0.28002
MSMEG_5635c	-	hypothetical protein MSMEG_5635	1	408.9	2710.7	2.73	1226.6	8132.24	2301.9	1	1
MSMEG_5915	-	enoyl-CoA hydratase	6	89.7	596.3	2.73	1613.7	10733.4	506.6	0.4423	0.8061
MSMEG_0014c	FxbA	Formyl transferase	10	70.1	462.9	2.72	2102.2	13885.8	392.8	0.4613	0.81398
MSMEG_0447c	-	hypothetical protein MSMEG_0447	2	157	1035.2	2.72	942.1	6210.95	878.1	0.5375	0.85013
MSMEG_0617	EccC3	ftsk/SpoIIIE family protein	35	30.8	203	2.72	3237.8	21309.8	172.1	0.1809	0.45131
MSMEG_3020	-	hypothetical protein MSMEG_3020	2	65.5	432	2.72	392.8	2592	366.5	0.9608	1
MSMEG_4944c	-	hypothetical protein MSMEG_4944	10	683.4	4510	2.72	20502.7	135300	3826.6	0	0
MSMEG_5188c	-	caax amino protease family protein	9	69.8	458.8	2.72	1885.2	12386.6	388.9	0.882	1
MSMEG_5343c	-	hypothetical protein MSMEG_5343	1	324.3	2132.9	2.72	973	6398.74	1808.6	0.3604	0.71442
MSMEG_5376c	-	hypothetical protein MSMEG_5376	6	17.5	114.7	2.72	314.1	2064.18	97.2	0.8845	1
MSMEG_5504	-	hypothetical protein MSMEG_5504	12	148.2	976	2.72	5336.9	35135	827.7	0.0715	0.2401
MSMEG_5979c	-	transferase	14	64.9	427.8	2.72	2723.9	17969.1	363	0.7472	1
MSMEG_6818c	-	dehydrogenase	9	163.2	1077.2	2.72	4405.3	29084.8	914.1	0.0823	0.26676
MSMEG_1039c	-	periplasmic binding protein	5	174.2	1139.6	2.71	2613.3	17094.5	965.4	0.095	0.29859
MSMEG_3479c	tpx	thiol peroxidase	4	55.4	362.5	2.71	664.8	4350.16	307.1	0.9698	1
MSMEG_3689c	-	sodium:solute symporter	18	176.6	1153.4	2.71	9536.7	62281	976.7	0.0022	0.01617
MSMEG_6656c	-	hypothetical protein MSMEG_6656	17	25.7	168	2.71	1311.5	8565.9	142.2	0.4862	0.81398
MSMEG_0520	-	porin	3	314.4	2039.8	2.7	2829.5	18357.8	1725.4	0.4548	0.81398
MSMEG_0751	-	hypothetical protein MSMEG_0751	11	55.1	357.4	2.7	1819.1	11793.1	302.2	0.8092	1
MSMEG_0827	-	major facilitator superfamily protein MFS_1	14	243	1574.4	2.7	10205.2	66123.1	1331.4	0.4472	0.81063
MSMEG_3648c	gcvH	glycine cleavage system protein H	6	119.7	779.1	2.7	2155.1	14023.2	659.3	0.2107	0.49547
MSMEG_5676	-	citrate synthase 2	8	138	897.7	2.7	3311.4	21543.9	759.7	0.9702	1
MSMEG_6800c	frcK	putative fructose transport system kinase	3	71.9	466.7	2.7	646.7	4200.08	394.8	0.8421	1
MSMEG_1496c	mmsB	3-hydroxyisobutyrate dehydrogenase	3	63.4	408.3	2.69	571	3674.55	344.8	0.8254	1
MSMEG_2266	-	hypothetical protein MSMEG_2266	3	252.3	1624	2.69	2271	14616.3	1371.7	0.1772	0.44672
MSMEG_2368c	-	transcriptional regulator	7	236.2	1528.4	2.69	4960.3	32095.7	1292.2	0.2216	0.51108
MSMEG_3350	-	TRAP transporter, DctM-like membrane protein	14	68	438.6	2.69	2856.8	18422.7	370.6	0.088	0.28063
MSMEG_4311	-	hypothetical protein MSMEG_4311	9	0.2	1.5	2.69	6.4	40.88	1.3	0.1216	0.34199
MSMEG_4787c	-	virulence factor mce family protein	10	37.9	244.3	2.69	1137.5	7329.3	206.4	0.4802	0.81398
MSMEG_5643	-	hypothetical protein MSMEG_5643	12	133.3	860.3	2.69	4799.2	30971.8	727	0.1302	0.36014
MSMEG_6482	-	secreted protein	6	54.5	352.8	2.69	981.9	6350.27	298.2	0.7226	1
MSMEG_0192	-	transcriptional regulator, RpiR family protein	7	98.7	634.2	2.68	2073.6	13318.8	535.5	0.8318	1
MSMEG_2619	-	efflux protein	13	47.1	301.9	2.68	1836.1	11773.8	254.8	0.0394	0.1519
MSMEG_5513	-	serine/threonine-protein kinase PknE	16	223.6	1434.9	2.68	10731.9	68874	1211.3	0.0004	0.00411
MSMEG_1571c	-	integral membrane protein	8	70.3	447.9	2.67	1688.1	10748.5	377.5	0.4539	0.81398
MSMEG_5443	-	dehydrogenase	10	54.6	347.8	2.67	1637.1	10432.9	293.2	0.9977	1
MSMEG_0455	-	aldehyde dehydrogenase	13	99.4	630.2	2.66	3876.2	24577.2	530.8	0.3578	0.71094
MSMEG_2319c	-	periplasmic binding protein	5	177.1	1115.8	2.66	2656.5	16737.2	938.7	0.0945	0.29768
MSMEG_6130c	-	two-component sensor protein	15	18.3	115.4	2.66	823.6	5194.78	97.1	0.214	0.50077
MSMEG_6929	-	integral membrane protein MviN, putative	22	14.5	91.9	2.66	956.9	6063.11	77.4	0.9004	1
MSMEG_3883	-	5'-3' exonuclease	7	151.2	951.5	2.65	3175.7	19981	800.3	0.8724	1
MSMEG_4405c	-	putative ECF sigma factor RpoE1	11	29.7	186.7	2.65	980.6	6161.73	157	0.9558	1
MSMEG_0365	-	hypothetical protein MSMEG_0365	14	98.6	615.5	2.64	4143.3	25850.5	516.8	0.4943	0.81398
MSMEG_3200	nadB	L-aspartate oxidase	10	93.5	583.3	2.64	2805.7	17499.8	489.8	0.4512	0.81349
MSMEG_3940	-	universal stress protein family protein	6	273.9	1704.1	2.64	4930.9	30673.4	1430.1	0.2162	0.50469
MSMEG_5786	-	thiredoxin	4	88.9	555.7	2.64	1067.1	6668.19	466.8	0.4288	0.79225
MSMEG_6406	-	N-acetylmuramoyl-L-alanine amidase	13	228.1	1421.6	2.64	8895.3	55443.3	1193.5	0.0178	0.08377
MSMEG_6822	-	beta-lactamase	6	81.9	511.1	2.64	1473.7	9199.15	429.2	0.2133	0.49948
MSMEG_0110c	pntA	NAD(P) transhydrogenase subunit alpha	13	377.4	2338.1	2.63	14717.7	91186.2	1960.7	0.1174	0.33296
MSMEG_0770	-	hypothetical protein MSMEG_0770	5	62.3	385.5	2.63	934.5	5782.99	323.2	0.9967	1
MSMEG_2915c	-	sensor histidine kinase	7	125.5	776.3	2.63	2634.7	16303.3	650.9	0.2313	0.5218
MSMEG_5930c	-	hypothetical protein MSMEG_5930	14	147.9	918.6	2.63	6212.9	38582.9	770.7	0.1539	0.40549
MSMEG_1489	-	hypothetical protein MSMEG_1489	11	77.3	476.4	2.62	2551.3	15721	399.1	0.4988	0.81398
MSMEG_1789	-	hypothetical protein MSMEG_1789	1	589.5	3632.2	2.62	1768.4	10896.7	3042.8	0.098	0.30316
MSMEG_2807	-	two-component system response regulator	3	23.7	145.9	2.62	213.3	1313.25	122.2	0.8978	1
MSMEG_4075	-	CoA-binding protein	19	29.7	182.1	2.62	1693.7	10382.4	152.4	1	1
MSMEG_5498c	-	hypothetical protein MSMEG_5498	2	104.4	640.3	2.62	626.3	3841.82	535.9	0.9757	1
MSMEG_5508c	-	alkaline phosphatase	18	67.3	413.9	2.62	3631.9	22349.6	346.6	0.0632	0.21924
MSMEG_6433c	-	hypothetical protein MSMEG_6433	7	40	245.3	2.62	839.1	5152.29	205.4	0.4007	0.76115
MSMEG_0427	nirB	nitrite reductase	25	95.9	584.7	2.61	7192.8	43855.6	488.8	0.0562	0.20034
MSMEG_0629	-	trans-aconitate 2-methyltransferase	6	22.6	138	2.61	407.2	2484.3	115.4	0.7592	1
MSMEG_1055	-	hexapeptide transferase family protein	5	591.9	3610.1	2.61	8878.9	54152.2	3018.2	0.0977	0.30293
MSMEG_5784c	-	transcriptional regulatory protein	10	228.5	1394.4	2.61	6856	41833	1165.9	0.1894	0.46594
MSMEG_6863	-	hypothetical protein MSMEG_6863	10	121.7	740.6	2.61	3650	22219.1	619	0.4736	0.81398
MSMEG_0347	-	virulence factor Mce family protein	11	25.3	153.4	2.6	835.8	5061.17	128	0.9649	1
MSMEG_5854	-	transcriptional regulator, TetR family protein	4	36.1	218.3	2.6	433.3	2619.93	182.2	0.4904	0.81398
MSMEG_5954	-	cell surface polysaccharide biosynthesis, putative	10	103.3	626.3	2.6	3097.5	18789.3	523.1	0.1433	0.38558
MSMEG_0210c	-	LprO protein	18	106.4	642.2	2.59	5745.6	34678.4	535.8	0.0812	0.26421
MSMEG_0342c	-	hypothetical protein MSMEG_0342	18	51	305.9	2.59	2751.6	16519.5	255	0.3549	0.70684
MSMEG_2335	-	hexapeptide transferase family protein	5	593.6	3576.5	2.59	8904.2	53648.1	2982.9	0.1034	0.30511
MSMEG_3617	-	hypothetical protein MSMEG_3617	2	280	1689.7	2.59	1680.1	10138.5	1409.7	0.5905	0.90771
MSMEG_4785c	-	mce-family protein mce1f	18	48.8	293.9	2.59	2632.7	15870.4	245.1	0.1155	0.32994
MSMEG_6872	-	beta-lactamase	10	71.7	431	2.59	2150.7	12931.1	359.3	0.2505	0.54961
MSMEG_0156	-	transcriptional regulator, LysR family protein	7	63.6	380.6	2.58	1335.2	7993.25	317.1	0.9789	1
MSMEG_2074c	-	hypothetical protein MSMEG_2074	14	66.4	397.3	2.58	2790.8	16684.8	330.8	0.2353	0.52781
MSMEG_2304	-	hypothetical protein MSMEG_2304	5	151.7	906.8	2.58	2276.1	13601.8	755	0.1562	0.4101
MSMEG_2913c	-	hydrolase	11	56.6	338	2.58	1869.1	11154	281.4	0.4301	0.79331
MSMEG_3910	-	hypothetical protein MSMEG_3910	3	57.9	347.3	2.58	521.2	3125.82	289.4	0.4598	0.81398
MSMEG_6855c	-	carboxyvinyl-carboxyphosphonate phosphorylmutase	5	39.2	234.3	2.58	588.1	3514.47	195.1	0.9957	1
MSMEG_6092c	-	Lsr2 protein	2	526.9	3124.7	2.57	3161.2	18748.2	2597.8	0.1707	0.4374
MSMEG_6628	-	transcriptional regulator, TetR family protein	8	59	350.5	2.57	1417.1	8411.33	291.4	0.6951	1
MSMEG_1024	-	hypothetical protein MSMEG_1024	5	149.9	884.5	2.56	2248.7	13267.5	734.6	0.1627	0.4232
MSMEG_2162	-	MmcJ protein	6	128.5	756	2.56	2313.6	13608.1	627.5	0.1078	0.31287
MSMEG_3261	-	hypothetical protein MSMEG_3261	4	466.5	2751.9	2.56	5598	33023.3	2285.4	0.1968	0.47871
MSMEG_4707c	-	non-heme bromoperoxidase BPO-A2	10	282.9	1662.9	2.56	8488	49887.3	1380	0.0415	0.15773
MSMEG_6760c	-	hypothetical protein MSMEG_6760	9	304.5	1793.6	2.56	8221.6	48426.3	1489.1	0.0178	0.08377
MSMEG_0229c	ilvD	dihydroxy-acid dehydratase	7	315.7	1846	2.55	6628.9	38766.9	1530.4	0.4113	0.77329
MSMEG_0990	mtaP	5'-methylthioadenosine phosphorylase	6	67.8	397.4	2.55	1220.4	7153.69	329.6	0.6901	1
MSMEG_1161	-	taurine transport system permease protein TauC	6	37.9	221.8	2.55	682.9	3992.39	183.9	0.867	1
MSMEG_2989	-	LacI family protein transcriptional regulator	7	68.8	402.4	2.55	1444.4	8450.54	333.6	0.5161	0.8299
MSMEG_3136	-	heme peroxidase superfamily protein	3	19.3	113.2	2.55	173.4	1018.64	93.9	0.877	1
MSMEG_1270c	-	hypothetical protein MSMEG_1270	4	160.7	936.8	2.54	1929	11242.1	776.1	0.4313	0.79446
MSMEG_5271c	-	esterase	15	161.8	943.9	2.54	7280.4	42476.9	782.1	0.2005	0.48398
MSMEG_0691c	-	putative transcriptional regulatory protein	7	36.2	209.2	2.53	760	4392.72	173	0.6881	1
MSMEG_2865	-	hypothetical protein MSMEG_2865	7	89.3	517.6	2.53	1876.2	10868.6	428.2	0.4693	0.81398
MSMEG_4054c	-	hypothetical protein MSMEG_4054	3	23.7	137.5	2.53	213.7	1237.81	113.8	0.8733	1
MSMEG_4308	-	5'-nucleotidase	6	76.8	442.6	2.53	1382.5	7967.51	365.8	0.088	0.28063
MSMEG_5759c	-	PE family protein	10	255.3	1472.5	2.53	7659.1	44176.5	1217.2	0.0796	0.26078
MSMEG_0124c	-	transcriptional regulator, GntR family protein	4	29.8	171.1	2.52	357.1	2053.4	141.4	0.9916	1
MSMEG_5400c	-	dehydrogenase	17	93.1	534	2.52	4748.4	27236.2	440.9	0.4948	0.81398
MSMEG_5544c	-	short chain dehydrogenase	7	282.5	1617.6	2.52	5933.2	33969.5	1335.1	0.033	0.13311
MSMEG_1152	-	citrate-proton symporter	19	48.9	278.7	2.51	2784.7	15888	229.9	0.7503	1
MSMEG_0252c	trmB	tRNA (guanine-N(7))-methyltransferase	5	48.1	272.1	2.5	721.3	4081.19	224	0.871	1
MSMEG_0452c	-	inner membrane permease YgbN	8	91.9	520.8	2.5	2206.7	12498.6	428.8	0.9301	1
MSMEG_0598	-	hypothetical protein MSMEG_0598	4	214.8	1212	2.5	2577.8	14543.8	997.2	0.3676	0.72291
MSMEG_1883	-	glycine betaine transporter OpuD	11	292.9	1654.1	2.5	9665.9	54584.9	1361.2	0.4908	0.81398
MSMEG_4536c	-	hypothetical protein MSMEG_4536	14	49.8	281.6	2.5	2091.5	11829.2	231.9	0.2699	0.58228
MSMEG_5020c	-	acetoin(diacetyl) reductase	6	256.2	1448.1	2.5	4611.6	26066.3	1191.9	0.4852	0.81398
MSMEG_5730c	-	permease for cytosine/purines, uracil, thiamine, allantoin transporter	21	51.5	291.9	2.5	3245.6	18392.7	240.4	0.4977	0.81398
MSMEG_5911	-	AraC family protein transcriptional regulator	9	33.2	188.1	2.5	895.1	5078.71	154.9	0.9831	1
MSMEG_6858c	-	epoxide hydrolase 1	14	68.4	387.6	2.5	2873.4	16277.6	319.1	0.4403	0.8042
MSMEG_0867	-	hydrolase	7	141.5	793.6	2.49	2971.7	16666.4	652.1	0.4921	0.81398
MSMEG_1427c	-	transmembrane efflux protein	11	22	123.4	2.49	726.4	4072.13	101.4	0.6433	0.96438
MSMEG_4150	-	4-hydroxy-2-ketovalerate aldolase	12	77.1	434	2.49	2776.9	15623.3	356.8	0.985	1
MSMEG_4557c	-	ABC transporter, ATP-binding protein	4	114	640.6	2.49	1368.2	7687.6	526.6	0.8653	1
MSMEG_4767	-	major facilitator superfamily protein permease	8	350.1	1964.8	2.49	8402.4	47156	1614.7	0.0808	0.2633
MSMEG_5159	-	DNA-binding response regulator, putative	4	105.6	594.3	2.49	1267	7131.5	488.7	0.4747	0.81398
MSMEG_6011c	-	short chain dehydrogenase	6	134	754.1	2.49	2412.1	13574.7	620.1	0.7086	1
MSMEG_0362c	-	amidohydrolase 2	11	70.5	392	2.48	2325	12936.2	321.6	0.4955	0.81398
MSMEG_6722	-	hypothetical protein MSMEG_6722	13	43	239.5	2.48	1676.1	9340.11	196.5	0.489	0.81398
MSMEG_0082c	-	hypothetical protein MSMEG_0082	14	98.3	544.6	2.47	4127.7	22871.6	446.3	0.1286	0.35733
MSMEG_0704c	-	LpqJ protein	5	234.4	1294.3	2.47	3515.3	19414.2	1059.9	0.9937	1
MSMEG_1960	-	hypothetical protein MSMEG_1960	3	86.3	479.1	2.47	776.5	4311.8	392.8	0.4597	0.81398
MSMEG_4089	-	transposase subunit	13	33.6	186.9	2.47	1311.6	7288.37	153.3	0.2866	0.61029
MSMEG_5134	-	hypothetical protein MSMEG_5134	2	369.8	2042.2	2.47	2218.7	12253.3	1672.4	0.45	0.81252
MSMEG_6370c	pcaC	4-carboxymuconolactone decarboxylase	3	268.8	1491.6	2.47	2418.8	13424	1222.8	0.3958	0.75689
MSMEG_6708	-	epoxide hydrolase	12	52.5	291.6	2.47	1888.3	10497	239.1	0.4935	0.81398
MSMEG_6730	-	putative oxidoreductase YdbC	5	109.3	604.1	2.47	1639.6	9061.52	494.8	0.6983	1
MSMEG_0701	-	hypothetical protein MSMEG_0701	3	233.3	1288.1	2.46	2100	11592.7	1054.7	0.8442	1
MSMEG_0902c	-	cyclopropane-fatty-acyl-phospholipid synthase 1	8	338.8	1866.7	2.46	8132.3	44801.9	1527.9	0.0235	0.10438
MSMEG_3866c	-	hypothetical protein MSMEG_3866	3	92.6	510.8	2.46	833.8	4597.48	418.2	0.9941	1
MSMEG_4440c	-	glucose-1-dehydrogenase	9	70.2	386.1	2.46	1894.2	10425.2	316	0.4238	0.78691
MSMEG_5078c	glgC	glucose-1-phosphate adenylyltransferase	15	303.6	1676.3	2.46	13664.2	75433.8	1372.7	0.0194	0.08955
MSMEG_6467c	-	starvation-induced DNA protecting protein	4	370.1	2034.6	2.46	4440.7	24415.5	1664.6	0.8306	1
MSMEG_6747	-	oxidoreductase	6	82.1	452	2.46	1477	8136.6	370	0.7254	1
MSMEG_0754	-	hypothetical protein MSMEG_0754	5	186.2	1017.7	2.45	2792.3	15264.9	831.5	0.873	1
MSMEG_1395	-	putative lipoprotein	4	290.4	1586.9	2.45	3485.3	19042.7	1296.4	0.4446	0.80894
MSMEG_5023	-	chitooligosaccharide deacetylase	8	66.8	365.7	2.45	1602.1	8777.32	299	0.9455	1
MSMEG_1143	-	mce related protein	11	26.1	141.5	2.44	862.1	4668.03	115.3	0.4792	0.81398
MSMEG_1197c	-	transcriptional regulator, LuxR family protein	1	390.4	2119.4	2.44	1171.2	6358.1	1729	1	1
MSMEG_4332c	-	glycerol-3-phosphate dehydrogenase 1	12	67.2	363.7	2.44	2420.4	13095	296.5	0.2395	0.53243
MSMEG_5533	-	4Fe-4S ferredoxin, iron-sulfur binding	5	54.7	297.8	2.44	821.1	4467.6	243.1	0.7381	1
MSMEG_5624c	-	oxidoreductase, short chain dehydrogenase/reductase family protein	10	13.1	71.1	2.44	391.7	2132.2	58	0.9765	1
MSMEG_0261	-	p40 protein	7	71.7	386.4	2.43	1505.4	8113.78	314.7	0.4893	0.81398
MSMEG_0599	-	acyl-CoA synthetase	11	481.7	2590.4	2.43	15896.1	85482.2	2108.7	0.042	0.15909
MSMEG_1271c	-	hypothetical protein MSMEG_1271	7	95.4	513.8	2.43	2003.8	10790.1	418.4	0.4905	0.81398
MSMEG_1330c	-	MarR-family protein transcriptional regulator	3	535.6	2888	2.43	4820.7	25992.3	2352.4	0.3108	0.64127
MSMEG_3870	-	alpha-ketoglutarate-dependent taurine dioxygenase	14	112.1	604.1	2.43	4708.9	25370.5	491.9	0.4984	0.81398
MSMEG_4340	-	NAD/mycothiol-dependent formaldehyde dehydrogenase	7	146.7	792.5	2.43	3081	16643.3	645.8	0.0772	0.25553
MSMEG_5855c	-	hypothetical protein MSMEG_5855	10	62.5	335.7	2.43	1874.9	10070.4	273.2	0.3989	0.76065
MSMEG_0267	-	esterase	12	108.7	581.9	2.42	3913.6	20948.7	473.2	0.2305	0.52122
MSMEG_1409	arcA	arginine deiminase	16	149.5	802.2	2.42	7174.4	38503.6	652.7	0.105	0.3078
MSMEG_2043	-	transcriptional regulator, TetR family protein	4	24.2	129.5	2.42	290.9	1553.94	105.3	0.2961	0.62319
MSMEG_2285	-	methyltransferase type 11	6	100.9	540.9	2.42	1816.1	9736.94	440	0.4791	0.81398
MSMEG_3957c	-	13e12 repeat-containing protein	11	70.4	376.1	2.42	2322.9	12410	305.7	0.064	0.22099
MSMEG_4152c	-	phenoxybenzoate dioxygenase beta subunit	17	49.7	265.9	2.42	2534.3	13560.6	216.2	0.926	1
MSMEG_6408c	-	acyltransferase family protein	6	214.2	1147.7	2.42	3855.1	20658.5	933.5	0.7758	1
MSMEG_6840c	-	LysR-family protein transcriptional regulator	6	158.6	848.2	2.42	2855.2	15266.7	689.5	0.0866	0.27762
MSMEG_1005	-	methyltransferase type 11	6	102.3	543.8	2.41	1841.3	9789.24	441.6	0.4867	0.81398
MSMEG_1351c	-	cyclopropane-fatty-acyl-phospholipid synthase 1	10	142.7	758.4	2.41	4280.2	22753.4	615.8	0.1168	0.33239
MSMEG_3310	-	integral membrane protein	7	160.5	853	2.41	3370.7	17913.8	692.5	0.4736	0.81398
MSMEG_3933c	-	hypothetical protein MSMEG_3933	14	137.9	735.1	2.41	5792.3	30874.8	597.2	0.1147	0.3285
MSMEG_6112c	-	hypothetical protein MSMEG_6112	5	42.8	227.5	2.41	641.6	3413.03	184.8	0.7594	1
MSMEG_0606c	-	transcriptional regulator, TetR family protein	11	47.4	250.2	2.4	1562.8	8255.81	202.8	0.1494	0.3969
MSMEG_0821	-	glutamyl-tRNA(Gln) amidotransferase subunit A	10	49.3	260.4	2.4	1480	7810.72	211	0.8906	1
MSMEG_1464	-	translation initiation inhibitor	5	261.5	1380.9	2.4	3921.8	20714	1119.5	0.4834	0.81398
MSMEG_2487c	-	4-aminobutyrate aminotransferase	9	49.7	262.4	2.4	1340.7	7083.61	212.7	0.4356	0.79931
MSMEG_2659c	ald	alanine dehydrogenase	9	77.3	407	2.4	2086.3	10988.1	329.7	0.4658	0.81398
MSMEG_2926c	-	glycine betaine/carnitine/choline transport ATP-binding protein opuCA	8	110.2	582.6	2.4	2644.7	13982	472.4	0.4908	0.81398
MSMEG_3306	-	zinc-binding alcohol dehydrogenase	5	110.7	583.6	2.4	1660.8	8754.48	472.9	0.4552	0.81398
MSMEG_4183c	-	phosphoglycolate phosphatase, chromosomal	8	124.6	656	2.4	2990.2	15744.6	531.4	0.4923	0.81398
MSMEG_4968	-	two-component system sensor kinase	6	165.1	874.1	2.4	2972	15732.9	708.9	0.2229	0.51214
MSMEG_5251c	-	hypothetical protein MSMEG_5251	18	166.4	881	2.4	8984	47573.2	714.6	0.1208	0.34045
MSMEG_5939c	-	acetaldehyde dehydrogenase	9	253.1	1338	2.4	6832.5	36126.6	1085	0.0898	0.28569
MSMEG_0175	-	FAD dependent oxidoreductase, putative	5	170.2	891.7	2.39	2552.7	13375.3	721.5	0.9952	1
MSMEG_0911	aceA	isocitrate lyase	14	248.6	1300.8	2.39	10440.8	54635	1052.2	0.0187	0.08703
MSMEG_1594	-	enoyl-CoA hydratase	4	243.2	1270.4	2.39	2918.3	15244.4	1027.2	0.1853	0.45837
MSMEG_2197	-	hypothetical protein MSMEG_2197	8	175.6	917.1	2.39	4213.3	22010.2	741.5	0.3645	0.71957
MSMEG_2612c	-	hypothetical protein MSMEG_2612	12	136.3	716.5	2.39	4908	25793.2	580.1	0.2363	0.52882
MSMEG_4130c	-	polysaccharide deacetylase family protein	14	47.6	249.2	2.39	2000.8	10466	201.6	0.4935	0.81398
MSMEG_4462	-	sodium:solute symporter	15	93.5	489.1	2.39	4206.2	22011.5	395.7	0.051	0.18494
MSMEG_4953	-	putative transcriptional regulator	9	101.4	532.7	2.39	2738.6	14383.5	431.3	0.2676	0.57937
MSMEG_5235	-	short chain dehydrogenase family protein	4	611.2	3202.1	2.39	7334.3	38424.9	2590.9	0.4545	0.81398
MSMEG_5651	-	transcriptional regulator, LuxR family protein	8	94	492	2.39	2255.3	11807.4	398	0.9981	1
MSMEG_6240c	-	hypothetical protein MSMEG_6240	11	71.5	375.6	2.39	2359.5	12395.6	304.1	0.4188	0.78064
MSMEG_1698	-	putative ammonia monooxygenase superfamily protein	8	189.9	989.1	2.38	4557.3	23737.4	799.2	0.071	0.2389
MSMEG_3938	-	hypothetical protein MSMEG_3938	6	93.6	487.9	2.38	1684.8	8781.75	394.3	0.9987	1
MSMEG_5876	-	H-N-H endonuclease F-TflIV	4	509.3	2658.7	2.38	6111.5	31904.9	2149.5	0.0879	0.28063
MSMEG_6292	-	transcription elongation factor GreA	4	159	827.1	2.38	1907.6	9925.55	668.2	0.4462	0.81009
MSMEG_0046	-	hypothetical protein MSMEG_0046	13	129.4	668.9	2.37	5046.3	26088.1	539.5	0.7482	1
MSMEG_1498c	mmsA	methylmalonate-semialdehyde dehydrogenase	17	94	484.8	2.37	4795.5	24727.1	390.8	0.2694	0.58177
MSMEG_1790	-	hypothetical protein MSMEG_1790	3	65	335.8	2.37	585.3	3022.09	270.8	0.791	1
MSMEG_2279	-	3-hydroxyacyl-CoA dehydrogenase type-2	2	113.3	586.4	2.37	679.8	3518.34	473.1	0.9826	1
MSMEG_0116	-	taurine import ATP-binding protein TauB	3	93.7	481.9	2.36	843.2	4337.1	388.2	0.2917	0.61703
MSMEG_0610	-	beta-lactamase	7	279.6	1438.8	2.36	5871.6	30215.2	1159.2	0.1109	0.31938
MSMEG_0859	-	transcriptional regulator, TetR family protein	5	328.2	1682.9	2.36	4922.7	25243	1354.7	0.22	0.5109
MSMEG_1588	-	hypothetical protein MSMEG_1588	4	246.6	1268.2	2.36	2959.4	15218.8	1021.6	0.2297	0.52099
MSMEG_2127	-	hypothetical protein MSMEG_2127	4	93.5	479.7	2.36	1121.5	5756.04	386.2	0.9569	1
MSMEG_3448c	-	two-component system sensor kinase	15	121.4	623.1	2.36	5464.2	28040.8	501.7	0.2455	0.54076
MSMEG_0126c	-	mandelate racemase/muconate lactonizing enzyme	8	116.6	593.8	2.35	2797.8	14251	477.2	0.439	0.80267
MSMEG_3614	-	hypothetical protein MSMEG_3614	3	159.8	812.3	2.35	1438.4	7311.14	652.5	0.1804	0.45056
MSMEG_4512c	MbtD	polyketide synthetase mbtd	17	18.3	93.4	2.35	932.8	4765.73	75.2	0.4845	0.81398
MSMEG_5953	-	hypothetical protein MSMEG_5953	10	199	1016.6	2.35	5971.1	30499.2	817.6	0.2822	0.60301
MSMEG_2052c	nuoL	NADH dehydrogenase subunit L	17	82.7	419.8	2.34	4218.3	21407.3	337	0.244	0.53852
MSMEG_3650c	-	integral membrane protein	3	200.5	1015.9	2.34	1804.6	9143.22	815.4	0.4661	0.81398
MSMEG_4011	-	putative pyrimidine permease RutG	11	24.7	125	2.34	814	4125.01	100.3	0.802	1
MSMEG_4205	-	putative transcriptional regulator	8	47.2	239.1	2.34	1132.8	5737.33	191.9	0.9999	1
MSMEG_6093	-	hypothetical protein MSMEG_6093	4	311	1571.7	2.34	3732	18860.9	1260.7	0.2062	0.48969
MSMEG_6771	-	hypothetical protein MSMEG_6771	3	284.9	1447.2	2.34	2563.7	13024.6	1162.3	0.9649	1
MSMEG_1318c	-	polysaccharide deacetylase family protein	10	64.6	323.9	2.33	1939.2	9716.52	259.2	0.4911	0.81398
MSMEG_1425	-	creatininase subfamily protein	12	37.8	190	2.33	1361.2	6839.2	152.2	0.4676	0.81398
MSMEG_2876c	-	oxidoreductase, short chain dehydrogenase/reductase family protein	7	68.5	345.2	2.33	1437.9	7249.95	276.8	0.4904	0.81398
MSMEG_3354	-	TetR family protein transcriptional regulatory protein	8	85.1	427	2.33	2041.2	10248.4	342	0.4499	0.81252
MSMEG_4022	-	TetR-family protein transcriptional regulator	7	36.1	181.8	2.33	757.8	3818.66	145.8	0.3127	0.64361
MSMEG_5709c	-	hypothetical protein MSMEG_5709	7	373.3	1879.3	2.33	7839.3	39464.9	1506	0.8037	1
MSMEG_6542c	-	B12-binding domain-containing protein	11	213.6	1076.5	2.33	7047.7	35524.8	862.9	0.2272	0.5183
MSMEG_0845c	-	putative monovalent cation/H+ antiporter subunit E	3	648.8	3233.7	2.32	5838.8	29102.9	2584.9	0.0441	0.16482
MSMEG_2516c	-	putative oxidoreductase	8	96.4	480.4	2.32	2314.6	11528.8	383.9	0.0685	0.23282
MSMEG_6680c	-	integral membrane protein	4	147	733.9	2.32	1764.3	8806.97	586.9	0.9061	1
MSMEG_1724c	-	hypothetical protein MSMEG_1724	6	144.7	717.4	2.31	2604	12914	572.8	0.4569	0.81398
MSMEG_3445	-	5,10-methylenetetrahydromethanopterin reductase	13	61.3	304	2.31	2390.3	11856.8	242.7	0.4924	0.81398
MSMEG_3704	-	3-alpha-hydroxysteroid dehydrogenase	7	150.8	748.1	2.31	3166.5	15710.4	597.3	0.79	1
MSMEG_3998c	-	MmsAB operon regulatory protein	9	44.7	221.3	2.31	1207.5	5974.99	176.6	0.8882	1
MSMEG_4296c	-	protease	14	153.2	762.2	2.31	6433.9	32012	609	0.1104	0.31849
MSMEG_6646	prpB	methylisocitrate lyase	15	72.1	356.6	2.31	3242.5	16047.2	284.5	0.2065	0.48988
MSMEG_0104c	-	transcriptional regulator, LysR family protein	3	342	1687.3	2.3	3078.2	15186.1	1345.3	0.1017	0.30484
MSMEG_1928	-	regulatory protein	3	90.6	447.3	2.3	815.3	4025.43	356.7	0.4647	0.81398
MSMEG_5460c	-	hypothetical protein MSMEG_5460	4	523.1	2582.5	2.3	6276.8	30990.4	2059.5	0.2075	0.49087
MSMEG_6311c	lys1	saccharopine dehydrogenase	9	79	388.1	2.3	2134.1	10477.6	309	0.663	0.98642
MSMEG_6376c	-	transcriptional regulator LacI family protein	11	62.3	306.1	2.3	2054.9	10102.9	243.9	0.8958	1
MSMEG_6865	-	ABC transporter solute binding lipoprotein	21	289.2	1424.7	2.3	18219.3	89755.7	1135.5	0.0574	0.20354
MSMEG_1315	-	transporter, small conductance mechanosensitive ion channel (MscS) family protein	8	162.9	794.3	2.29	3910.5	19062.7	631.3	0.9983	1
MSMEG_1895c	-	HTH-type transcriptional regulator AlsR	5	390.8	1912	2.29	5862.7	28679.8	1521.1	0.2291	0.52056
MSMEG_3368c	-	hypothetical protein MSMEG_3368	2	65.3	319.1	2.29	391.9	1914.35	253.7	1	1
MSMEG_3684c	-	steroid delta-isomerase	5	181.5	890.1	2.29	2722.9	13351.7	708.6	0.4286	0.79225
MSMEG_5199c	-	putative acyl-CoA dehydrogenase	7	23.9	116.4	2.29	501.2	2443.44	92.5	0.6069	0.92413
MSMEG_5342c	-	hypothetical protein MSMEG_5342	3	222.7	1092.7	2.29	2004.7	9833.93	869.9	0.938	1
MSMEG_5713	-	major facilitator family protein transporter	8	267.6	1311.4	2.29	6423.5	31473.5	1043.7	0.2197	0.51056
MSMEG_6848c	-	putative oxidoreductase	14	156.9	767.2	2.29	6589.1	32222.8	610.3	0.237	0.52933
MSMEG_0226c	-	MmpS5 protein	4	195.5	947.2	2.28	2345.6	11366.8	751.8	0.3026	0.62957
MSMEG_0798	-	hypothetical protein MSMEG_0798	9	74	359.2	2.28	1999.3	9698.55	285.2	0.4919	0.81398
MSMEG_1373	-	ribose/xylose/arabinose/galactoside ABC-type transport systems, permease components	10	32.9	160	2.28	985.7	4799.99	127.1	0.9304	1
MSMEG_1587c	-	alpha/beta hydrolase fold	8	270.3	1312	2.28	6487.1	31487.8	1041.7	0.2858	0.60896
MSMEG_2954	-	LacI-family protein transcriptional regulator	6	64.9	314.9	2.28	1167.5	5667.59	250	0.7868	1
MSMEG_3401	-	LamB/YcsF family protein	11	96.3	467.8	2.28	3177.4	15437.8	371.5	0.965	1
MSMEG_5164	-	zinc-binding alcohol dehydrogenase family protein	3	91.3	445.1	2.28	822.1	4005.52	353.7	0.9138	1
MSMEG_5469c	-	acetyltransferase, GNAT family protein	5	64.6	313.5	2.28	968.4	4702.08	248.9	0.9917	1
MSMEG_0292c	-	hypothetical protein MSMEG_0292	5	6.3	30.5	2.27	95	457.94	24.2	0.6103	0.92795
MSMEG_1084	-	peptide/opine/nickel uptake family protein ABC transporter, periplasmic substrate-binding protein, putative	21	38.8	187.3	2.27	2441.5	11799.8	148.5	0.4948	0.81398
MSMEG_1187	-	N-acyl-D-aspartate deacylase	18	256.9	1238.2	2.27	13873	66861.2	981.3	0.4597	0.81398
MSMEG_3795	-	hypothetical protein MSMEG_3795	3	151.9	734.7	2.27	1367.2	6612.12	582.8	0.0843	0.27154
MSMEG_4192c	-	hypothetical protein MSMEG_4192	2	165.8	800.9	2.27	994.7	4805.43	635.1	0.8164	1
MSMEG_4830c	-	hypothetical protein MSMEG_4830	1	0	3.8	2.27	0	11.5	3.8	0.4025	0.76232
MSMEG_5284	-	patatin	8	141.8	681.9	2.27	3403.6	16364.5	540	0.9921	1
MSMEG_0848c	-	putative monovalent cation/H+ antiporter subunit A	24	572.9	2749.4	2.26	41247.4	197954	2176.5	0.0002	0.0023
MSMEG_2291	-	short chain dehydrogenase	7	76.9	368.2	2.26	1614.1	7731.53	291.3	0.4786	0.81398
MSMEG_4335	-	diacylglycerol kinase	8	63	301.9	2.26	1511.1	7246.32	239	0.9688	1
MSMEG_5997	-	hypothetical protein MSMEG_5997	3	232.4	1114.1	2.26	2091.4	10027	881.7	0.7261	1
MSMEG_1185c	-	transcriptional regulator, AsnC family protein	11	132.8	630.7	2.25	4383.4	20813.2	497.9	0.9895	1
MSMEG_5872c	phoP	DNA-binding response regulator PhoP	8	754.4	3600.1	2.25	18105.5	86403.2	2845.7	0.0188	0.08744
MSMEG_6283	-	FAD binding domain-containing protein	21	77.8	371.3	2.25	4903.9	23389.4	293.4	0.4916	0.81398
MSMEG_0660c	-	extracellular solute-binding protein	22	36.9	174.8	2.24	2438.3	11536.9	137.9	0.5018	0.81573
MSMEG_1585	-	cupin domain-containing protein	6	148.7	704.2	2.24	2676.7	12674.8	555.4	0.2189	0.50958
MSMEG_2465	-	adenine deaminase	7	130.6	616.1	2.24	2743.1	12938.2	485.5	0.4416	0.80548
MSMEG_3325c	-	hypothetical protein MSMEG_3325	6	90.5	427.1	2.24	1629.7	7686.99	336.5	0.9583	1
MSMEG_4074	-	peroxisomal trans-2-enoyl-CoA reductase	7	36.2	171.5	2.24	760.4	3600.83	135.3	0.3333	0.67423
MSMEG_4872	-	short chain dehydrogenase	4	74	349	2.24	887.8	4188.15	275	0.8917	1
MSMEG_5627c	-	Rieske (2Fe-2S) domain-containing protein	14	107	505.9	2.24	4495.2	21247.5	398.9	0.2089	0.49279
MSMEG_5726	-	hypothetical protein MSMEG_5726	10	111.4	526.1	2.24	3341.7	15781.9	414.7	0.4739	0.81398
MSMEG_6607c	-	hypothetical protein MSMEG_6607	9	92.5	435.9	2.24	2496.6	11770.2	343.5	0.4328	0.79545
MSMEG_0137	-	virulence factor mce family protein	14	48.8	228.4	2.23	2047.9	9594.25	179.7	0.2378	0.53023
MSMEG_0279	-	amino acid permease	20	99.4	466.3	2.23	5962.1	27978.9	366.9	0.2491	0.54761
MSMEG_0985c	-	sugar transporter family protein	23	550.9	2586.8	2.23	38013.4	178489	2035.9	0.0012	0.01021
MSMEG_1303c	-	putative transcriptional regulator	7	86.4	404.7	2.23	1814.8	8497.71	318.2	0.4922	0.81398
MSMEG_3139	-	enoyl-CoA hydratase	4	361.1	1689.5	2.23	4333.1	20273.6	1328.4	0.4313	0.79446
MSMEG_6750c	-	hypothetical protein MSMEG_6750	9	133	624.8	2.23	3590.2	16870.3	491.9	0.5774	0.89186
MSMEG_1025c	-	TetR-family protein transcriptional regulator	8	103.3	482.7	2.22	2478.4	11584.6	379.4	0.4544	0.81398
MSMEG_1186	-	putative permease	17	214.7	1002.6	2.22	10948.5	51133.8	787.9	0.1149	0.32865
MSMEG_1462	-	ferredoxin	4	47.9	222.5	2.22	574.2	2669.76	174.6	0.9961	1
MSMEG_3937c	-	hypothetical protein MSMEG_3937	9	126.8	589	2.22	3422.5	15903	462.2	0.2302	0.52122
MSMEG_4542	-	oligopeptide transport integral membrane protein	8	32.9	153.4	2.22	788.8	3681.76	120.5	0.9999	1
MSMEG_6197c	-	diaminopimelate decarboxylase	11	76.1	354.6	2.22	2511	11703	278.5	0.2421	0.53591
MSMEG_0158	-	formyl-coenzyme A transferase	15	77.1	356.5	2.21	3467.5	16043.1	279.5	0.4381	0.80171
MSMEG_1961	-	hypothetical protein MSMEG_1961	13	196.3	907.6	2.21	7654.5	35394.8	711.3	0.3802	0.74049
MSMEG_2544	-	transcriptional regulator, LysR family protein	2	174.6	808.7	2.21	1047.8	4851.97	634	0.8676	1
MSMEG_5949c	-	hypothetical protein MSMEG_5949	20	32.6	150.6	2.21	1954.7	9038.77	118.1	0.9305	1
MSMEG_6572	-	methyltransferase	11	63.2	291.2	2.21	2084.1	9609.5	228	0.4654	0.81398
MSMEG_0549c	-	ABC transporter, permease protein	3	33.2	152.2	2.2	298.5	1370	119.1	0.8633	1
MSMEG_0809	-	isoprenylcysteine carboxyl methyltransferase	4	49	225.7	2.2	588.3	2708.91	176.7	0.9168	1
MSMEG_2453	-	transcriptional regulator, GntR family protein	5	516.9	2369.5	2.2	7752.8	35543.1	1852.7	0.0898	0.28569
MSMEG_3353	-	hypothetical protein MSMEG_3353	4	110.4	505.7	2.2	1325.2	6068.05	395.2	0.1429	0.38481
MSMEG_4430c	-	transcriptional regulator	24	88.1	405.6	2.2	6343.9	29200.1	317.4	0.2098	0.49353
MSMEG_5339	-	nitrile hydratase regulator1	15	222.2	1024.1	2.2	9997.7	46084.1	801.9	0.2336	0.52488
MSMEG_0255	pckA	phosphoenolpyruvate carboxykinase	14	491.9	2250.8	2.19	20658.9	94532	1758.9	0.004	0.02554
MSMEG_1966c	-	hypothetical protein MSMEG_1966	4	211.9	964	2.19	2543.4	11568.4	752.1	0.8317	1
MSMEG_0134	-	virulence factor Mce family protein	13	127.2	576	2.18	4961.6	22462.8	448.7	0.246	0.54151
MSMEG_5232c	-	hypothetical protein MSMEG_5232	2	256.7	1160.5	2.18	1540.4	6963.17	903.8	0.8368	1
MSMEG_5507c	-	hypothetical protein MSMEG_5507	13	118.3	536.3	2.18	4615.2	20917.2	418	0.4903	0.81398
MSMEG_6259	amt	ammonium transporter	13	71.2	322	2.18	2776.9	12559.2	250.8	0.984	1
MSMEG_0637c	-	iron-sulfur binding oxidoreductase	18	135.8	611.9	2.17	7332.7	33041.2	476.1	0.3092	0.63836
MSMEG_1921c	-	SecC motif-containing protein	5	341.8	1537.7	2.17	5127.3	23064.8	1195.8	0.172	0.43806
MSMEG_2190c	-	acyl-CoA dehydrogenase domain-containing protein	9	130.2	587.6	2.17	3515.2	15864	457.4	0.1965	0.47815
MSMEG_3861c	-	amidohydrolase 3	10	132	594.7	2.17	3960.3	17839.9	462.7	0.4023	0.76232
MSMEG_4443c	-	hypothetical protein MSMEG_4443	3	49.5	222.7	2.17	445.8	2004.4	173.2	0.9825	1
MSMEG_4598c	lppH	putative lipoprotein lpph	13	161.7	725.9	2.17	6305.9	28311.5	564.2	0.4959	0.81398
MSMEG_1248	-	hypothetical protein MSMEG_1248	24	180.2	803.5	2.16	12974.3	57850.4	623.3	0.0559	0.19969
MSMEG_2191c	-	acyl-CoA dehydrogenase family protein	10	333.5	1489.1	2.16	10004.8	44672.3	1155.6	0.3556	0.70741
MSMEG_2305c	-	TetR-family protein transcriptional regulator	8	104.1	464.3	2.16	2499.2	11142.9	360.2	0.4542	0.81398
MSMEG_2958	-	hypothetical protein MSMEG_2958	8	276.6	1240.1	2.16	6637.3	29762	963.5	0.0329	0.13287
MSMEG_5606	-	cytochrome bd-I oxidase subunit II	12	227.7	1014.6	2.16	8198	36524.4	786.8	0.0632	0.21924
MSMEG_6594c	-	amino acid ABC transporter, permease protein, 3-TM region, His/Glu/Gln/Arg/opine	7	210.6	939.9	2.16	4423.5	19737.5	729.2	0.2294	0.52067
MSMEG_1909	-	putative HTH-type transcriptional regulator YnfL	5	119.5	531.5	2.15	1792.1	7972.56	412	0.4888	0.81398
MSMEG_2306	-	putative acetyltransferase	9	101.8	452.3	2.15	2748.2	12212.6	350.5	0.2307	0.52143
MSMEG_3187c	-	acyltransferase domain-containing protein	27	284.7	1264.3	2.15	23063.6	102409	979.6	0.0002	0.0023
MSMEG_4538	-	cysteine desulphurase, SufS	15	48.9	216.5	2.15	2198.7	9741.54	167.6	0.4932	0.81398
MSMEG_4770c	-	hypothetical protein MSMEG_4770	5	558.8	2481	2.15	8382.6	37215	1922.2	0.4861	0.81398
MSMEG_5276	-	enoyl-CoA hydratase	10	483.8	2148.3	2.15	14514.9	64448.7	1664.5	0.1803	0.45056
MSMEG_5372c	-	sensor protein KdpD	16	55.8	247	2.15	2679	11854.5	191.2	0.4761	0.81398
MSMEG_5444	-	RNA polymerase sigma-70 factor protein	9	93.9	416.1	2.15	2536.6	11235.6	322.2	0.3402	0.68345
MSMEG_6353	-	enoyl-CoA hydratase	5	122.2	543.7	2.15	1833.3	8154.78	421.4	0.461	0.81398
MSMEG_6501	-	hypothetical protein MSMEG_6501	4	95.8	423.8	2.15	1149.7	5085.67	328	0.4753	0.81398
MSMEG_0067	-	hypothetical protein MSMEG_0067	11	108.6	478.4	2.14	3582.3	15785.7	369.8	0.0782	0.2577
MSMEG_0670	-	FAD dependent oxidoreductase	7	141.3	622.2	2.14	2966.4	13067.2	481	0.6241	0.94254
MSMEG_1339	rpmG	ribosomal protein L33	3	6.3	27.6	2.14	56.5	248.48	21.3	0.981	1
MSMEG_1431c	-	cytochrome P450-terp	14	400.4	1770.4	2.14	16817.7	74358	1370	0.0078	0.04402
MSMEG_4002	-	oxidoreductase, zinc-binding dehydrogenase family protein	15	37.1	163.2	2.14	1668.9	7342.8	126.1	0.991	1
MSMEG_4920c	-	acetyl-CoA acetyltransferase	9	276.3	1216	2.14	7461.4	32833.1	939.7	0.1126	0.32345
MSMEG_6048	-	cobalamin synthesis protein/P47K	4	304.8	1346.3	2.14	3657.3	16156	1041.6	0.4061	0.76611
MSMEG_6229c	glpK	glycerol kinase	13	158.2	695.4	2.14	6170	27120	537.2	0.0688	0.23336
MSMEG_0594c	-	iron-sulfur cluster binding protein	9	47.2	206.3	2.13	1275.5	5570.15	159.1	0.4899	0.81398
MSMEG_0604c	-	glyoxylate reductase	5	111.3	488.5	2.13	1670.1	7327.9	377.2	0.4169	0.7784
MSMEG_1011	-	short chain dehydrogenase	7	83.4	364.9	2.13	1752.3	7662.76	281.5	0.5194	0.83173
MSMEG_1026	-	putative acetyltransferase	9	102.2	447.8	2.13	2759.1	12089.4	345.6	0.2294	0.52067
MSMEG_1415	-	AsnC-family protein transcriptional regulator	2	359.4	1572.6	2.13	2156.3	9435.37	1213.2	0.7873	1
MSMEG_2360c	-	4-coumarate:CoA ligase	13	119.8	524.5	2.13	4672.3	20454.5	404.7	0.3132	0.64405
MSMEG_3202c	-	hypothetical protein MSMEG_3202	7	125.3	550	2.13	2632.3	11549.7	424.6	0.2813	0.60128
MSMEG_3519	-	oxidoreductase, 2-nitropropane dioxygenase family protein	8	382.9	1677.3	2.13	9190.1	40255.3	1294.4	0.0575	0.20378
MSMEG_5608	-	acetyl-CoA acetyltransferase	8	310.6	1362.4	2.13	7455.3	32698.4	1051.8	0.3691	0.7248
MSMEG_6085c	-	hydrolase, alpha/beta hydrolase fold family protein	8	667.2	2929.7	2.13	16013.5	70313.4	2262.5	0.0875	0.27983
MSMEG_0847c	-	putative monovalent cation/H+ antiporter subunit C	5	60	261.3	2.12	899.4	3919.1	201.3	0.3641	0.71919
MSMEG_3806	-	hypothetical protein MSMEG_3806	9	77.9	338	2.12	2102.6	9127	260.2	0.9999	1
MSMEG_4988c	-	integral membrane protein	20	104.8	454.4	2.12	6285.7	27266.4	349.7	0.0238	0.1053
MSMEG_5905c	-	hypothetical protein MSMEG_5905	2	349.6	1517.9	2.12	2097.3	9107.36	1168.3	0.9075	1
MSMEG_6475c	-	hypothetical protein MSMEG_6475	4	419.9	1820.6	2.12	5038.4	21846.8	1400.7	0.0155	0.07549
MSMEG_0148c	-	transcriptional regulator, TetR family protein	4	23.8	102.4	2.11	285.2	1228.36	78.6	0.9804	1
MSMEG_0546c	-	hypothetical protein MSMEG_0546	12	112.2	485.7	2.11	4037.6	17485.8	373.6	0.2735	0.58835
MSMEG_0635	-	hypothetical protein MSMEG_0635	6	162.2	700.2	2.11	2919.2	12603.6	538	0.4871	0.81398
MSMEG_0743	-	xanthine dehydrogenase	8	125.1	538.5	2.11	3002.2	12922.9	413.4	0.1711	0.43759
MSMEG_4263	-	ubiquinol-cytochrome c reductase cytochrome b subunit	23	0.9	3.7	2.11	58.7	254.08	2.8	0.2794	0.59741
MSMEG_4973	-	glyoxalase/bleomycin resistance protein/dioxygenase	5	138.6	598.3	2.11	2078.4	8973.85	459.7	0.2098	0.49353
MSMEG_5442	-	glutamate dehydrogenase	15	109.5	472.7	2.11	4927.6	21270	363.2	0.497	0.81398
MSMEG_5820	-	hypothetical protein MSMEG_5820	3	142.2	614.7	2.11	1280.2	5532.73	472.5	0.926	1
MSMEG_6669	-	ABC transporter, permease protein	12	302.6	1309.8	2.11	10894.4	47152.8	1007.2	0.1078	0.31287
MSMEG_0980c	-	signal transduction histidine kinase	12	92.1	393.9	2.1	3315.5	14179.3	301.8	0.355	0.70684
MSMEG_3302	-	short-chain dehydrogenase/reductase SDR	9	119	508.5	2.1	3212.3	13728.8	389.5	0.3855	0.74526
MSMEG_3575	-	cytidine/deoxycytidylate deaminase, zinc-binding region	3	218.7	936.4	2.1	1968.6	8427.64	717.7	0.9757	1
MSMEG_6736c	-	LacI-family protein transcriptional regulator	6	98.7	424	2.1	1777.4	7631.81	325.2	0.4294	0.79282
MSMEG_0205c	-	tetracenomycin polyketide synthesis hydroxylase TcmH	4	144.7	614.3	2.09	1736.5	7371.11	469.6	0.9993	1
MSMEG_0346	-	virulence factor	14	47.4	201.8	2.09	1992.3	8473.77	154.3	0.4042	0.76382
MSMEG_3994c	-	short chain dehydrogenase	9	37.4	159.5	2.09	1011	4307.85	122.1	0.5351	0.84818
MSMEG_4166c	-	acyl-CoA dehydrogenase	14	35.1	149.3	2.09	1474.8	6270.39	114.2	1	1
MSMEG_5368	ehuB	ectoine/hydroxyectoine ABC transporter solute-binding protein	5	68.8	293.7	2.09	1032.3	4406.08	224.9	0.8517	1
MSMEG_0289	-	alpha/beta hydrolase fold family protein	9	38.2	161.1	2.08	1031.8	4350.75	122.9	0.9768	1
MSMEG_0679	-	hypothetical protein MSMEG_0679	8	129	546.5	2.08	3094.9	13116.9	417.6	0.4279	0.79146
MSMEG_0758c	-	hypothetical protein MSMEG_0758	4	21.4	90.3	2.08	257.1	1083.93	68.9	0.1832	0.45485
MSMEG_2156	-	hypothetical protein MSMEG_2156	10	57.7	243.8	2.08	1730.5	7313.58	186.1	0.4446	0.80894
MSMEG_3141	-	hypothetical protein MSMEG_3141	4	191.4	811.2	2.08	2297.4	9734.49	619.8	0.4715	0.81398
MSMEG_5977	rfbC	dTDP-4-dehydrorhamnose 3,5-epimerase	5	74.5	315.7	2.08	1117.4	4735.69	241.2	0.7431	1
MSMEG_0330c	-	transcriptional regulator, LuxR family protein	7	137.4	575.5	2.07	2885.8	12085.2	438.1	0.9968	1
MSMEG_0338	-	acyl-CoA dehydrogenase fadE12	14	55	230.2	2.07	2309.9	9670.17	175.2	0.4828	0.81398
MSMEG_0886c	-	serine/threonine-protein kinase PknD	8	103.7	435.8	2.07	2489.9	10459.9	332.1	0.8587	1
MSMEG_1746	-	6-hydroxy-D-nicotine oxidase	11	23.9	100.5	2.07	789.8	3316.53	76.6	0.4942	0.81398
MSMEG_2800c	-	NADPH-dependent FMN reductase	4	212.7	892.7	2.07	2551.8	10712.5	680.1	0.4447	0.80894
MSMEG_2969	-	NADH:flavin oxidoreductase/NADH oxidase	11	31.7	132.9	2.07	1047.3	4385.11	101.1	0.4863	0.81398
MSMEG_3478	-	tena/thi-4 family protein	12	140	588	2.07	5040.4	21166.4	447.9	0.0583	0.20564
MSMEG_4301c	-	acyl-CoA synthetase	19	334.9	1402	2.07	19089.1	79911.6	1067.1	0.0561	0.2003
MSMEG_4987c	-	glycosyl transferase	6	57.9	243.7	2.07	1041.4	4386.32	185.8	0.7698	1
MSMEG_5356c	-	hypothetical protein MSMEG_5356	3	326.6	1372.6	2.07	2939.7	12353.4	1046	0.4096	0.77098
MSMEG_0623	snm/EccD3	secretion protein Snm4	6	118.5	493	2.06	2132.9	8873.98	374.5	0.4708	0.81398
MSMEG_1457	-	hypothetical protein MSMEG_1457	2	20.1	83.6	2.06	120.4	501.43	63.5	0.6069	0.92413
MSMEG_4138	-	aliphatic nitrilase	11	197.1	823.6	2.06	6505.5	27178.5	626.5	0.2285	0.52003
MSMEG_5940c	-	2-keto-4-pentenoate hydratase	8	199.8	833.8	2.06	4795.3	20010.5	634	0.229	0.52056
MSMEG_5956c	-	NAD dependent epimerase/dehydratase family protein	14	70.8	294.5	2.06	2972.7	12368.8	223.7	0.3863	0.74635
MSMEG_6682c	-	RNA polymerase sigma-70 factor, putative	4	175.1	728.7	2.06	2101.5	8744.15	553.6	0.4422	0.8061
MSMEG_0574	-	putative ECF sigma factor RpoE1	9	21.8	90.3	2.05	588.4	2437.61	68.5	0.9957	1
MSMEG_4353c	-	hypothetical protein MSMEG_4353	6	286.6	1187.8	2.05	5158.5	21379.9	901.2	0.0976	0.3029
MSMEG_5043	-	LprE protein	3	353.3	1460.8	2.05	3179.8	13147	1107.5	0.2053	0.48893
MSMEG_5048	-	hypothetical protein MSMEG_5048	7	413.1	1709.9	2.05	8675.7	35908.6	1296.8	0.2202	0.51097
MSMEG_5233	-	RmlD substrate binding domain-containing protein	7	286.2	1186.8	2.05	6009.5	24923.6	900.7	0.2214	0.51097
MSMEG_5760	-	GntR-family protein regulator	15	44.8	185.7	2.05	2018.2	8357.63	140.9	0.4963	0.81398
MSMEG_6732	-	integral membrane protein	7	494.5	2050.4	2.05	10384.5	43059.1	1555.9	0.0869	0.27831
MSMEG_0448	-	transcriptional regulator, MarR family protein	7	319.1	1316.9	2.04	6701.7	27654.1	997.7	0.488	0.81398
MSMEG_1326	-	hypothetical protein MSMEG_1326	2	49.3	202.9	2.04	296	1217.39	153.6	0.7111	1
MSMEG_2463	-	nicotine dehydrogenase chain A	9	24.7	101.5	2.04	665.7	2741.32	76.9	0.8172	1
MSMEG_2647	-	metallophosphoesterase	15	88.2	363.5	2.04	3970.4	16357.8	275.3	0.3998	0.7608
MSMEG_3316c	-	transporter, major facilitator family protein	12	61	250.9	2.04	2195.7	9030.67	189.9	0.4753	0.81398
MSMEG_3850c	-	alkanesulfonate monooxygenase family protein	16	109.2	448.4	2.04	5240.7	21522.8	339.2	0.1644	0.42663
MSMEG_4669	fdhD	formate dehydrogenase accessory protein	5	197.1	811.3	2.04	2955.8	12170.2	614.3	0.4877	0.81398
MSMEG_5869	-	putative short chain dehydrogenase	7	67	275.9	2.04	1406.7	5792.92	208.9	0.4933	0.81398
MSMEG_0378	nthA	nitrile hydratase, alpha subunit	5	72.7	297.9	2.03	1091	4468.28	225.2	0.8206	1
MSMEG_0500	-	regulator of polyketide synthase expression, putative	7	135.7	555.8	2.03	2850	11671.7	420.1	0.9353	1
MSMEG_0991	-	NAD-dependent epimerase/dehydratase	9	47.7	195	2.03	1288.7	5265.91	147.3	0.582	0.89691
MSMEG_1213	-	cytochrome P450 monooxygenase	7	142.5	580.7	2.03	2991.8	12195	438.2	0.692	1
MSMEG_1906c	-	toluate 1,2-dioxygenase electron transfer component	29	111.8	457.5	2.03	9724.9	39803.7	345.7	0.0705	0.23769
MSMEG_2211c	-	DNA-binding protein	9	79	323.5	2.03	2134.3	8733.98	244.4	0.3899	0.75151
MSMEG_3398c	-	integral membrane transport protein	17	54.9	224.6	2.03	2800.5	11453.1	169.7	0.4793	0.81398
MSMEG_4101c	-	ABC-type transporter, substrate binding protein	27	40.3	165.2	2.03	3266.1	13378.4	124.8	1	1
MSMEG_4694c	-	HNH endonuclease family protein	4	567.2	2313.6	2.03	6806.2	27762.7	1746.4	0.3412	0.68485
MSMEG_1416	-	pyridine nucleotide-disulphide oxidoreductase	10	106.1	429.6	2.02	3184	12888.3	323.5	0.2382	0.53077
MSMEG_2044	-	integral membrane transport protein	15	138.2	562.5	2.02	6221	25310.8	424.2	0.4037	0.7633
MSMEG_3116	-	inositol-1-monophosphatase	4	442.3	1790	2.02	5307.9	21479.8	1347.7	0.1379	0.37556
MSMEG_3830	-	3-oxoacyl-	6	68	275.5	2.02	1224.5	4958.45	207.4	0.995	1
MSMEG_5347	-	transporter, major facilitator family protein	14	180.5	734.4	2.02	7582.1	30846.4	553.9	0.1482	0.39465
MSMEG_5629	-	hypothetical protein MSMEG_5629	13	52.3	211.8	2.02	2038.7	8260.2	159.5	0.8573	1
MSMEG_5929c	-	hypothetical protein MSMEG_5929	15	136.5	553.6	2.02	6142.5	24912.2	417.1	0.5948	0.91156
MSMEG_6310c	-	4-hydroxybutyrate coenzyme A transferase	10	118.6	482.5	2.02	3558	14476.2	363.9	0.0551	0.19757
MSMEG_6479c	-	putative transcriptional regulator	7	173.1	700	2.02	3634.2	14699.3	526.9	0.12	0.33876
MSMEG_0088	ptsI	phosphoenolpyruvate-protein phosphotransferase	9	179.1	721.8	2.01	4836.9	19487.9	542.6	0.2421	0.53591
MSMEG_0666	-	acetyl-CoA synthetase, putative	15	21.7	87.2	2.01	977	3924.66	65.5	0.137	0.37433
MSMEG_2576c	-	deoxyribodipyrimidine photo-lyase	16	335.1	1350.2	2.01	16085.5	64811.4	1015.1	0.0205	0.09372
MSMEG_3907	-	RecB family protein exonuclease	10	224	903	2.01	6720.9	27089.8	679	0.3837	0.74349
MSMEG_5649c	-	acyl-CoA synthetase	19	62	249.7	2.01	3533.6	14235.7	187.8	0.3674	0.72275
MSMEG_6735c	-	amino acid permease, putative	12	345.1	1386.4	2.01	12423.7	49909.6	1041.3	0.1242	0.34741
MSMEG_6908	-	putative HTH-type transcriptional regulator	5	163.2	656	2.01	2447.8	9840.28	492.8	0.8952	1
MSMEG_0185c	-	MmpL6 protein	32	72.3	288.7	2	6940.8	27718.8	216.4	0.5016	0.81568
MSMEG_1249c	-	ISMsm7, transposase orfB	10	75.1	299.4	2	2252.1	8982.97	224.4	0.9956	1
MSMEG_1671c	-	succinate dehydrogenase hydrophobic membrane anchor protein SdhD	7	11.4	45.5	2	238.4	954.59	34.1	0.0935	0.29509
MSMEG_2084	-	hypothetical protein MSMEG_2084	3	190.1	760.8	2	1710.8	6847.25	570.7	0.0768	0.25446
MSMEG_3002	-	para-nitrobenzyl esterase	12	161.4	646.9	2	5809.2	23288.4	485.5	0.5005	0.81507
MSMEG_5278	-	membrane-spanning protein	18	157.4	627.7	2	8500.1	33893.2	470.2	0.1081	0.31347
MSMEG_5591	-	hypothetical protein MSMEG_5591	12	94.7	379.3	2	3408.5	13654.6	284.6	0.2275	0.51846
MSMEG_6427	-	[Mn] superoxide dismutase [Mycobacterium smegmatis str. MC2 155]	8	211.5	847.4	2	5075	20337.9	636	0.101	0.30484
MSMEG_0437c	-	hypothetical protein MSMEG_0437	11	338.9	1345.2	1.99	11182.3	44393.1	1006.4	0.1171	0.33267
MSMEG_0507	-	sugar ABC transporter, permease protein	7	81.9	326.3	1.99	1720.2	6852.8	244.4	1	1
MSMEG_0760	-	thioesterase family protein	5	182	721.8	1.99	2730.7	10827.7	539.8	0.9961	1
MSMEG_1815c	-	hypothetical protein MSMEG_1815	1	2.6	10.2	1.99	7.7	30.45	7.6	0.2009	0.48398
MSMEG_3111c	-	extracellular solute-binding protein, family protein 1	16	446.9	1778.1	1.99	21449.1	85346.4	1331.2	0.0085	0.04698
MSMEG_3699	-	hypothetical protein MSMEG_3699	3	111.4	442.8	1.99	1002.2	3985.12	331.4	0.9375	1
MSMEG_4386	-	ABC transporter permease protein	7	78.2	309.6	1.99	1642.1	6501.42	231.4	0.4003	0.76113
MSMEG_5146	-	binding protein dependent transport protein	12	125.3	498.2	1.99	4512.3	17936.8	372.9	0.4801	0.81398
MSMEG_6219	-	ATPase family protein associated with various cellular activities	5	145.5	577.4	1.99	2183.2	8661.03	431.9	0.9997	1
MSMEG_6306	gltX	glutamyl-Q tRNA(Asp) synthetase	10	173.9	689.8	1.99	5218.3	20694.7	515.9	0.1177	0.33325
MSMEG_1275c	-	HNH nuclease, putative	10	50.6	199.7	1.98	1518	5992.4	149.1	0.9759	1
MSMEG_1642c	-	ABC transporter, ATP-binding protein	23	174.8	689.2	1.98	12063.7	47551.6	514.3	0.1974	0.47982
MSMEG_2108	-	hypothetical protein MSMEG_2108	8	92.9	366	1.98	2230.4	8784.81	273.1	0.2144	0.50136
MSMEG_2488	-	[NADP+] succinate-semialdehyde dehydrogenase [Mycobacterium smegmatis str. MC2 155]	9	57.4	225.9	1.98	1549.2	6098.64	168.5	0.4942	0.81398
MSMEG_2923	-	dehydrogenase/reductase SDR family protein member 1	7	129.3	510.9	1.98	2714.5	10729.8	381.7	0.1683	0.43307
MSMEG_3694	-	feruloyl-CoA synthetase	17	115.1	453.9	1.98	5872.3	23150.8	338.8	0.1742	0.44215
MSMEG_3964	-	pyruvate dehydrogenase	13	57.5	226.7	1.98	2243.7	8841.82	169.2	0.4295	0.79282
MSMEG_4475c	-	LppP protein	4	378.6	1493.1	1.98	4543.1	17916.8	1114.5	0.4685	0.81398
MSMEG_4560c	-	periplasmic binding protein	9	62.5	247.1	1.98	1686.6	6671.1	184.6	0.4947	0.81398
MSMEG_5158	-	sensor histidine kinase	9	188.4	741.6	1.98	5086.4	20023.9	553.2	0.0999	0.30428
MSMEG_5218c	-	hypothetical protein MSMEG_5218	5	307	1209.7	1.98	4604.5	18146.1	902.8	0.6518	0.97342
MSMEG_5552c	-	hypothetical protein MSMEG_5552	2	892.6	3519.7	1.98	5355.5	21117.9	2627.1	0.1452	0.38944
MSMEG_5656c	hisD	histidinol dehydrogenase	14	66.7	262.2	1.98	2800.4	11012.2	195.5	0.2438	0.53843
MSMEG_6813c	-	amidohydrolase 2	8	79.5	313.6	1.98	1907.6	7527.11	234.1	0.9734	1
MSMEG_1536	-	ftsk/SpoIIIE family protein	27	40.6	159.2	1.97	3285.4	12894.1	118.6	0.6012	0.91807
MSMEG_3810	-	hydrolase	6	338	1326.8	1.97	6084.3	23883	988.8	0.456	0.81398
MSMEG_4906c	-	ThiS family protein	2	814	3199.9	1.97	4884.2	19199.6	2385.9	0.1607	0.41897
MSMEG_5187	-	tetracycline-resistance determinant TetV	9	213.4	837.3	1.97	5762.8	22608.2	623.9	0.4542	0.81398
MSMEG_5197c	-	long-chain specific acyl-CoA dehydrogenase	12	167.9	658.7	1.97	6044.6	23713.8	490.8	0.1498	0.39749
MSMEG_5348	-	medium-chain fatty acid-CoA ligase	14	76.9	301.5	1.97	3229.9	12662.4	224.6	0.9974	1
MSMEG_5576	-	D-mannonate oxidoreductase	18	176	687.4	1.97	9506.3	37119.2	511.4	0.2305	0.52122
MSMEG_5673c	-	transcriptional regulator	5	331.9	1301.5	1.97	4977.9	19521.8	969.6	0.9318	1
MSMEG_5816	-	hypothetical protein MSMEG_5816	12	73.4	288.4	1.97	2641.4	10380.9	215	0.2224	0.51152
MSMEG_5879c	-	D-alanyl-D-alanine dipeptidase	5	123.7	483.4	1.97	1854.9	7251.08	359.7	0.9999	1
MSMEG_5963c	-	glycosyl transferase, family protein 2	29	71	278.7	1.97	6175.4	24249.1	207.7	0.1264	0.35268
MSMEG_0634	-	PAP2 superfamily protein	7	139.1	542.2	1.96	2920.8	11386.1	403.1	0.4693	0.81398
MSMEG_1996	-	N5,N10- methylenetetrahydromethanopterin reductase-related protein	8	235.1	914.1	1.96	5642.2	21938.3	679	0.1146	0.32835
MSMEG_4659c	-	GntR-family protein transcriptional regulator	8	68.1	265.2	1.96	1635.5	6364.21	197	0.1542	0.40612
MSMEG_0136	-	virulence factor Mce family protein, putative	11	40.8	158.1	1.95	1348	5218.2	117.3	0.9892	1
MSMEG_1361	-	alpha-mannosidase	41	49.9	193.3	1.95	6135.1	23772.4	143.4	0.448	0.81117
MSMEG_3161	-	hypothetical protein MSMEG_3161	4	87.3	337.9	1.95	1047.1	4054.52	250.6	0.915	1
MSMEG_3807	-	TetR-type regulator	4	42.6	164.3	1.95	511.6	1972.13	121.7	0.5071	0.82084
MSMEG_4549c	-	amino acid permease-associated region, putative	21	69.8	269	1.95	4399.7	16949.2	199.2	0.4903	0.81398
MSMEG_5076	-	ABC transporter membrane-spanning protein	12	53.8	207.7	1.95	1937.7	7478.72	153.9	0.9982	1
MSMEG_5311c	-	hypothetical protein MSMEG_5311	14	125.7	486.5	1.95	5277.4	20435	360.9	0.168	0.43263
MSMEG_5383c	-	dehydrogenase/reductase SDR family protein member 4	6	168.9	654.2	1.95	3040.1	11774.9	485.3	0.9596	1
MSMEG_5386	-	rhodanese-like domain-containing protein	4	124.8	483.3	1.95	1497.5	5799.99	358.5	0.9784	1
MSMEG_6753	-	oxidoreductase, short chain dehydrogenase/reductase family protein	3	309.9	1201.2	1.95	2789.4	10811.2	891.3	0.3438	0.68863
MSMEG_6776	-	transcriptional regulator, LysR family protein	9	146.5	564.8	1.95	3956.5	15249.9	418.3	0.9997	1
MSMEG_3283c	-	membrane transport protein	12	273	1050.5	1.94	9827.2	37816.6	777.5	0.1089	0.31511
MSMEG_3712	-	hypothetical protein MSMEG_3712	4	82.7	316.2	1.94	991.8	3794.29	233.5	0.4902	0.81398
MSMEG_5221c	-	GCN5-related N-acetyltransferase	8	345.7	1325.6	1.94	8297.3	31814.2	979.9	0.1466	0.39194
MSMEG_6095	-	D-amino acid deaminase	6	293	1123.7	1.94	5274.9	20226.8	830.7	0.4766	0.81398
MSMEG_6317	-	lipolytic enzyme, G-D-S-L	4	202.7	778.6	1.94	2432.5	9343.55	575.9	0.9291	1
MSMEG_6715	-	AP endonuclease, family protein 2	8	70.1	268.4	1.94	1681.5	6442.69	198.4	0.9951	1
MSMEG_0563	-	hypothetical protein MSMEG_0563	7	108.6	412.8	1.93	2280.4	8669.15	304.2	0.4883	0.81398
MSMEG_1157	-	short chain dehydrogenase	4	60.7	230.7	1.93	728.2	2768.39	170	0.9784	1
MSMEG_1374	-	ribose ABC transporter, periplasmic binding protein	6	139.2	530.8	1.93	2506	9553.7	391.5	0.9225	1
MSMEG_2169c	accD	acetyl-CoA carboxylase, carboxyl transferase, beta subunit	10	46.9	179	1.93	1408.3	5369.91	132.1	0.4888	0.81398
MSMEG_3721c	pqqE	pyrroloquinoline quinone biosynthesis protein PqqE	15	120.6	460.4	1.93	5427.1	20716.3	339.8	0.49	0.81398
MSMEG_4701c	-	hypothetical protein MSMEG_4701	5	497.5	1895	1.93	7463.1	28424.8	1397.4	0.1925	0.47115
MSMEG_4924	-	adenylate cyclase, family protein 3	10	284.5	1086	1.93	8535.4	32581.3	801.5	0.0821	0.2665
MSMEG_5625c	-	cyclododecanone monooxygenase	24	47.6	181.4	1.93	3424.1	13058.5	133.8	0.4876	0.81398
MSMEG_5878c	-	serine esterase, cutinase family protein	8	258	983.8	1.93	6192.6	23611.8	725.8	0.517	0.83066
MSMEG_0393	-	Fmt protein	23	153.1	580.5	1.92	10562.2	40056.4	427.5	0.4915	0.81398
MSMEG_0805	-	hypothetical protein MSMEG_0805	10	45.7	172.6	1.92	1372.1	5176.77	126.8	0.8735	1
MSMEG_1946	nudC	NADH pyrophosphatase	6	311.1	1174.6	1.92	5600.5	21142.8	863.5	0.993	1
MSMEG_2691c	-	N-acetylglutamate synthase	6	6.9	25.9	1.92	123.6	466.56	19.1	0.9798	1
MSMEG_4517c	-	TetR-type transcriptional regulator of sulfur metabolism	6	94.3	357.8	1.92	1698.3	6440.93	263.5	0.9424	1
MSMEG_4678	-	hypothetical protein MSMEG_4678	11	330.3	1253.2	1.92	10900.2	41355.7	922.9	0.3294	0.66795
MSMEG_5582c	-	hypothetical protein MSMEG_5582	6	410.3	1550.8	1.92	7385	27915.1	1140.6	0.0809	0.26337
MSMEG_6037c	-	2-hydroxy-6-ketonona-2,4-dienedioic acid hydrolase	6	176.1	667.8	1.92	3169.8	12019.6	491.7	0.4588	0.81398
MSMEG_6468c	-	hypothetical protein MSMEG_6468	5	195	739.5	1.92	2925.3	11092.9	544.5	0.9806	1
MSMEG_6600	-	transposase	12	119.4	451.5	1.92	4299.1	16252.6	332	0.6997	1
MSMEG_6871	-	isomerase	9	342.7	1295.1	1.92	9251.8	34966.5	952.4	0.3965	0.7578
MSMEG_6875c	-	endoribonuclease L-PSP family protein	10	97	366.2	1.92	2910.6	10985	269.1	0.4839	0.81398
MSMEG_1291c	-	putative oxidoreductase	24	45.1	169.9	1.91	3248.9	12232	124.8	0.4951	0.81398
MSMEG_3862c	fxsA	FxsA	3	387.5	1454.1	1.91	3487.3	13086.9	1066.6	0.8162	1
MSMEG_4460	-	acetolactate synthase	11	46.7	175.9	1.91	1542	5805.76	129.2	0.9979	1
MSMEG_4994	-	flagella membrane glycoprotein 1B, putative	1	158.8	594.9	1.91	476.3	1784.67	436.1	0.0688	0.23336
MSMEG_5964c	-	glycosyl transferase, group 1, putative	10	68.3	255.8	1.91	2048.8	7674.97	187.5	0.9837	1
MSMEG_6752c	-	endoglucanase A	11	514.3	1930.3	1.91	16971.8	63700.2	1416	0.0028	0.01941
MSMEG_0120	-	transcriptional regulatory protein	14	286.5	1069.8	1.9	12031	44929.5	783.3	0.0555	0.19848
MSMEG_0441c	-	hypothetical protein MSMEG_0441	8	125.5	469.7	1.9	3013.1	11272.5	344.1	0.898	1
MSMEG_3763	-	ABC transporter efflux protein, DrrB family protein	6	217.3	809.3	1.9	3911.1	14567.2	592	0.3867	0.74672
MSMEG_4109c	pntA	NAD(P) transhydrogenase subunit alpha	12	266.5	998	1.9	9594.8	35927.2	731.5	0.031	0.12796
MSMEG_4693c	-	hypothetical protein MSMEG_4693	2	1450.3	5422.3	1.9	8701.8	32533.8	3972	0.3719	0.72861
MSMEG_4832c	-	acyl-CoA dehydrogenase	16	89.2	333.7	1.9	4280.8	16017.3	244.5	0.2416	0.53551
MSMEG_0100c	-	phosphotyrosine protein phosphatase ptpb	5	200.6	745.9	1.89	3008.5	11188.4	545.3	0.9425	1
MSMEG_0227	-	transcriptional regulator, TetR family protein	4	76.6	284	1.89	918.7	3408.18	207.5	0.9987	1
MSMEG_0934	-	hypothetical protein MSMEG_0934	6	64	236.7	1.89	1152.2	4261.14	172.7	0.2385	0.53091
MSMEG_3663c	-	oxidoreductase	16	245.8	907.8	1.89	11798	43576.6	662.1	0.1171	0.33267
MSMEG_3785c	-	PfkB-family protein carbohydrate kinase	5	83.5	309.7	1.89	1252	4645.46	226.2	0.993	1
MSMEG_3970c	-	glutamyl-tRNA(Gln) amidotransferase subunit A	13	54.1	200.3	1.89	2111.6	7809.93	146.1	0.729	1
MSMEG_4592	-	acyl-CoA dehydrogenase family protein	15	93.8	347.6	1.89	4220.6	15642.9	253.8	0.1412	0.38146
MSMEG_5358c	-	acetamidase/formamidase family protein	15	66.4	246.5	1.89	2990	11091.7	180	0.4947	0.81398
MSMEG_5454	-	choloylglycine hydrolase, putative	11	136.6	505	1.89	4507.1	16666.3	368.5	0.9679	1
MSMEG_5851	-	putative esterase superfamily protein	5	112.4	416.7	1.89	1685.7	6251.12	304.4	0.1998	0.48373
MSMEG_0062	-	ftsk/SpoIIIE family protein	14	272.8	1006.3	1.88	11459.1	42265.4	733.5	0.0865	0.27743
MSMEG_0218	-	3-demethylubiquinone-9 3-methyltransferase	5	279.7	1026.7	1.88	4196	15400.5	747	0.4726	0.81398
MSMEG_0424c	-	Hsp20/alpha crystallin family protein	6	143.5	529.9	1.88	2583.6	9538.22	386.4	0.4723	0.81398
MSMEG_3714	-	hypothetical protein MSMEG_3714	7	57.9	213.6	1.88	1216.3	4484.63	155.6	0.9731	1
MSMEG_5829	-	Dyp-type peroxidase	9	110.5	407.3	1.88	2983.8	10996	296.7	0.2413	0.5352
MSMEG_6352	-	hypothetical protein MSMEG_6352	3	356.3	1309.5	1.88	3207	11785.2	953.1	0.1986	0.48204
MSMEG_0531c	-	putative acyl-CoA dehydrogenase	8	165.4	605.1	1.87	3968.8	14523.1	439.8	0.4925	0.81398
MSMEG_0912	-	3-hydroxybutyryl-CoA dehydrogenase	4	138.1	503.8	1.87	1657.4	6045.17	365.6	0.2057	0.48902
MSMEG_1599	-	RNA polymerase sigma factor SigD	5	214.7	782.2	1.87	3220.5	11733.4	567.5	0.4747	0.81398
MSMEG_3762	-	ABC transporter ATP-binding protein	5	365.6	1339	1.87	5483.5	20085.7	973.5	0.4871	0.81398
MSMEG_4339c	-	TPR repeat-containing protein	21	116.5	426.8	1.87	7339.5	26889.4	310.3	0.22	0.5109
MSMEG_5360c	-	formate/nitrate transporter	7	362	1324.4	1.87	7601.8	27812.2	962.4	0.0333	0.13368
MSMEG_5991c	-	MaoC like domain-containing protein	6	51.3	187.2	1.87	923.4	3368.9	135.9	0.4916	0.81398
MSMEG_0160	-	formate dehydrogenase, beta subunit	13	44.4	161	1.86	1732.5	6277.11	116.5	0.4715	0.81398
MSMEG_1526c	-	cutinase	6	374	1356.6	1.86	6732.9	24418	982.5	0.3982	0.75975
MSMEG_1923	-	membrane protein	5	17.2	62.4	1.86	257.3	936.36	45.3	0.0842	0.27135
MSMEG_2698c	-	hypothetical protein MSMEG_2698	4	591.7	2143.1	1.86	7100.1	25717.5	1551.4	0.2971	0.62412
MSMEG_3238	-	3-mercaptopyruvate sulfurtransferase	5	325.9	1181.8	1.86	4887.9	17727.7	856	0.1942	0.47444
MSMEG_3506	-	putative amino acid decarboxylase, pyridoxal-dependent protein	7	147.2	534.6	1.86	3092.2	11226.1	387.3	0.0689	0.23359
MSMEG_0225c	-	MmpL4 protein	28	155.7	561.3	1.85	13076.6	47148.2	405.6	0.0671	0.2291
MSMEG_0321c	-	transcriptional regulator	17	35	126.2	1.85	1785	6435.65	91.2	0.977	1
MSMEG_0326	-	AMP-dependent synthetase and ligase	15	200	722.9	1.85	8998.1	32531.2	523	0.8703	1
MSMEG_2215c	-	AMP-binding enzyme	15	34.5	124.6	1.85	1554.2	5607.81	90.1	0.2045	0.48813
MSMEG_3669	-	hypothetical protein MSMEG_3669	8	88	317.1	1.85	2112.7	7609.81	229	0.4546	0.81398
MSMEG_3759c	-	3-methyladenine DNA glycosylase	7	432.5	1559.7	1.85	9083.3	32753.1	1127.1	0.2555	0.5593
MSMEG_4111c	-	alpha-methylacyl-CoA racemase	25	30.8	110.9	1.85	2310.3	8316.88	80.1	1	1
MSMEG_1174c	-	cadmium inducible protein cadi	3	74.1	265.9	1.84	667.3	2393.36	191.8	0.9261	1
MSMEG_1195	-	hypothetical protein MSMEG_1195	12	188	673.4	1.84	6769.1	24241.6	485.3	0.1945	0.47466
MSMEG_1637	-	periplasmic sensor signal transduction histidine kinase	15	456.7	1640.2	1.84	20552.2	73810	1183.5	0.0238	0.1053
MSMEG_3090c	-	ribose transport system permease protein RbsC	6	110.4	396	1.84	1987.5	7128.81	285.6	0.8788	1
MSMEG_4163c	-	3-oxoacyl-	7	38	136.5	1.84	798.5	2867.07	98.5	0.8428	1
MSMEG_6337c	-	phosphotransferase enzyme family protein	12	230.8	824.7	1.84	8310	29690.8	593.9	0.2393	0.53217
MSMEG_0117c	-	hydrolase	12	179.6	636.6	1.83	6464.4	22918.5	457.1	0.12	0.33876
MSMEG_0645	-	putative beta-1,3-glucanase	12	122.8	436.8	1.83	4421.8	15724.6	314	0.2314	0.52185
MSMEG_1867c	-	transposase	2	75.6	269.6	1.83	453.8	1617.67	194	0.6457	0.96754
MSMEG_2045	-	monoxygenase	16	106.8	378.7	1.83	5125	18176.3	271.9	0.438	0.80171
MSMEG_2137	-	permease of the major facilitator superfamily protein	9	224.5	799.1	1.83	6060.3	21575	574.6	0.2375	0.52992
MSMEG_3340c	-	hypothetical protein MSMEG_3340	9	130.9	465.6	1.83	3534.7	12570.3	334.6	0.8672	1
MSMEG_4618	-	isochorismatase family protein	9	582.4	2071.7	1.83	15723.7	55935.9	1489.3	0.0527	0.19059
MSMEG_5420	-	Tat-translocated enzyme	8	35.8	127.6	1.83	860.3	3062.03	91.7	0.7309	1
MSMEG_5477c	-	2-hydroxy-3-oxopropionate reductase	4	142.3	505.6	1.83	1707.5	6067.45	363.3	0.169	0.43437
MSMEG_6577	-	methylmalonyl-CoA carboxyltransferase 12S subunit	11	59.2	209.9	1.83	1952.8	6926.8	150.7	0.509	0.82194
MSMEG_6887	-	amidohydrolase family protein	11	92	326.3	1.83	3036.3	10767.1	234.3	0.4911	0.81398
MSMEG_1313	-	secreted protein	20	77.6	273.9	1.82	4658.1	16432	196.2	0.4987	0.81398
MSMEG_2732	-	hypothetical protein MSMEG_2732	3	468.5	1654.1	1.82	4216.8	14887	1185.6	0.9099	1
MSMEG_5326	-	hypothetical protein MSMEG_5326	6	637.7	2257.9	1.82	11478.1	40641.8	1620.2	0.1024	0.30484
MSMEG_5691c	-	hypothetical protein MSMEG_5691	7	187.2	659.1	1.82	3930.5	13841	471.9	0.4644	0.81398
MSMEG_6471c	-	glycine/D-amino acid oxidase	16	213.4	752.2	1.82	10242.6	36103.9	538.8	0.3438	0.68863
MSMEG_0197c	-	nudix hydrolase	6	62.8	220.5	1.81	1129.6	3969.49	157.8	0.4581	0.81398
MSMEG_0230	-	hypothetical protein MSMEG_0230	5	354.5	1245.5	1.81	5317	18683.1	891.1	0.1803	0.45056
MSMEG_0334	-	acetyl-/propionyl-coenzyme A carboxylase alpha chain	19	26.6	93.3	1.81	1517	5317.06	66.7	0.4709	0.81398
MSMEG_0478	-	secreted protein, putative	16	101.4	355.5	1.81	4867.3	17064.8	254.1	0.9687	1
MSMEG_0986c	-	RemM protein	5	16.6	58	1.81	248.3	870.04	41.5	0.1957	0.47707
MSMEG_1177c	-	cytosine/purines/uracil/thiamine/allantoin permease family protein	21	38.6	135.8	1.81	2434.5	8556.11	97.2	0.4891	0.81398
MSMEG_1714	-	L-ribulose-5-phosphate 4-epimerase	7	35.2	123.3	1.81	739.6	2588.28	88	0.9742	1
MSMEG_3029	-	peptidase, A24 (type IV prepilin peptidase) family protein	2	85.8	300.9	1.81	515.1	1805.15	215	0.6493	0.9712
MSMEG_3548	ehuC	ectoine/hydroxyectoine ABC transporter, permease protein EhuC	6	77.5	270.9	1.81	1394.1	4875.88	193.4	0.9955	1
MSMEG_5523	-	peptidase	26	80.4	282.8	1.81	6269.1	22055.2	202.4	0.2177	0.50714
MSMEG_5563c	-	AraC-family protein transcriptional regulator	3	439.7	1541.3	1.81	3957	13871.7	1101.6	0.3954	0.75655
MSMEG_6234	-	CBS domain-containing protein	17	106.8	374.7	1.81	5449.1	19111.6	267.9	0.2095	0.49334
MSMEG_6420	-	abortive infection protein	9	191.7	670.4	1.81	5174.9	18099.7	478.7	0.4908	0.81398
MSMEG_2431	-	amidohydrolase 3	6	196.3	682.8	1.8	3533.8	12290.5	486.5	0.4958	0.81398
MSMEG_2626	-	hypothetical protein MSMEG_2626	5	10.8	37.7	1.8	162.4	565.18	26.9	0.3343	0.67544
MSMEG_4053c	-	transcriptional regulatory protein	34	75.5	263.4	1.8	7699.1	26864.2	187.9	0.4936	0.81398
MSMEG_5027	-	glyoxalase family protein	4	71	246.6	1.8	852.4	2958.83	175.5	0.958	1
MSMEG_5230c	-	hypothetical protein MSMEG_5230	3	1116	3879.9	1.8	10044.2	34918.9	2763.9	0.4355	0.79931
MSMEG_6025	-	hypothetical protein MSMEG_6025	10	129.4	449.9	1.8	3881	13496.5	320.5	0.9903	1
MSMEG_6784c	-	beta-lactamase	13	174.4	608.3	1.8	6801.5	23722.6	433.9	0.4887	0.81398
MSMEG_0569c	-	flavoprotein involved in K+ transport	18	44.5	153.5	1.79	2402.7	8286.93	109	0.9959	1
MSMEG_0883c	-	amidohydrolase family protein	18	114.4	394.8	1.79	6178.8	21320.8	280.4	0.1827	0.45428
MSMEG_1007c	-	transport protein	5	186.6	644.5	1.79	2799	9667.97	457.9	0.2006	0.48398
MSMEG_3159	-	methylmalonyl-CoA mutase	21	273.1	947.1	1.79	17204.5	59670.3	674.1	0.0468	0.17327
MSMEG_3430	-	SAM-dependent methyltransferase	4	212.6	733.7	1.79	2551.1	8804.79	521.1	0.4232	0.78601
MSMEG_3860c	-	polyprenol-monophosphomannose synthase Ppm1	12	220.7	762.1	1.79	7943.6	27435.8	541.5	0.863	1
MSMEG_5042c	-	ATP-dependent rna helicase, dead/deah box family protein	15	134.6	465.3	1.79	6056.5	20939.2	330.7	0.1163	0.33152
MSMEG_5202c	-	hypothetical protein MSMEG_5202	20	142.4	493	1.79	8544.8	29581.5	350.6	0.2052	0.48887
MSMEG_5633	-	feruloyl-CoA synthetase	18	82.3	284.3	1.79	4443.4	15354	202	0.9999	1
MSMEG_5721c	-	acetyl-CoA acetyltransferase	7	157.2	542.4	1.79	3300.6	11389.6	385.2	0.4466	0.8102
MSMEG_5735	-	indole-3-pyruvate decarboxylase	12	94.6	327.3	1.79	3403.8	11783.5	232.8	0.4907	0.81398
MSMEG_5920c	-	FMN-dependent monooxygenase	10	274.3	947	1.79	8229.4	28410.5	672.7	0.5108	0.82405
MSMEG_6371	-	GntR-family protein regulator	11	90.2	312.2	1.79	2976.4	10304	222	0.668	0.99166
MSMEG_0538c	-	regulatory protein, MarR	3	230.9	795.3	1.78	2078.2	7157.75	564.4	0.5345	0.84783
MSMEG_2889	-	NADH:flavin oxidoreductase/NADH oxidase	10	129.7	447.1	1.78	3892.4	13413.5	317.4	0.5386	0.85087
MSMEG_3094c	-	oxidoreductase, zinc-binding dehydrogenase family protein	8	181.9	625.9	1.78	4366.3	15022.7	444	0.238	0.5305
MSMEG_3514c	-	hypothetical protein MSMEG_3514	2	386.9	1330.8	1.78	2321.2	7984.66	943.9	0.3009	0.6284
MSMEG_4131	-	hypothetical protein MSMEG_4131	1	17	58.3	1.78	51	175.01	41.3	0.0985	0.30387
MSMEG_5610	-	putative transcriptional regulator family protein	7	14	48.3	1.78	295	1013.83	34.2	0.2996	0.62683
MSMEG_5679c	-	putative DNA-binding protein	2	126	433.9	1.78	755.8	2603.19	307.9	0.9492	1
MSMEG_5908	-	acyl-CoA synthetase	18	116.8	401.1	1.78	6308.5	21661.5	284.3	0.1271	0.35405
MSMEG_5976c	-	epimerase/dehydratase	13	88	303.3	1.78	3433.5	11827.9	215.2	0.1576	0.41313
MSMEG_0669c	-	hypothetical protein MSMEG_0669	2	241	820.2	1.77	1446.1	4921.36	579.2	0.9552	1
MSMEG_1759	-	hypothetical protein MSMEG_1759	5	439	1501.2	1.77	6585.3	22518.7	1062.2	0.1498	0.39749
MSMEG_2579	-	zinc metalloprotease	11	82.5	282.4	1.77	2723.4	9320.21	199.9	0.9412	1
MSMEG_3042	-	pyrimidine regulatory protein PyrR	5	84.1	287.2	1.77	1261.2	4308.5	203.2	0.4792	0.81398
MSMEG_3092c	-	transcriptional regulator, sugar-binding family protein	13	135.5	460.7	1.77	5284.3	17967.6	325.2	0.4931	0.81398
MSMEG_5982c	-	UDP-glucose 6-dehydrogenase	10	89.6	306.5	1.77	2687.4	9194.66	216.9	0.4832	0.81398
MSMEG_6297	-	aldehyde dehydrogenase	14	84.8	289.5	1.77	3562.8	12157.3	204.6	0.4873	0.81398
MSMEG_6459c	-	ferredoxin-dependent glutamate synthase 1	37	126.1	428.9	1.77	13992.8	47605.1	302.8	0.0102	0.05445
MSMEG_0320c	-	putative phosphotriesterase	8	127	430.9	1.76	3047.1	10341.5	303.9	0.6648	0.98801
MSMEG_1475c	-	hypothetical protein MSMEG_1475	7	125.4	425.1	1.76	2633.6	8927.36	299.7	0.4891	0.81398
MSMEG_2104c	-	GntR-family protein transcriptional regulator	13	139.2	470.5	1.76	5429.9	18351.3	331.3	0.486	0.81398
MSMEG_4100c	-	ABC transporter permease protein	15	81.6	275.6	1.76	3670.1	12400.8	194	0.2032	0.48669
MSMEG_5071c	-	hypothetical protein MSMEG_5071	1	21.4	72.7	1.76	64.2	217.96	51.3	0.099	0.30428
MSMEG_0932	-	ROK family protein	9	105.2	354.4	1.75	2839.1	9569.17	249.3	0.5308	0.84335
MSMEG_1320c	-	major facilitator superfamily protein MFS_1	10	136.2	457.4	1.75	4085.5	13722.1	321.2	0.8339	1
MSMEG_1573	-	carbohydrate kinase family protein	8	87.1	292.2	1.75	2090	7012.93	205.1	0.4628	0.81398
MSMEG_4508c	-	hypothetical protein MSMEG_4508	2	648.5	2181.4	1.75	3890.9	13088.7	1533	0.3053	0.63284
MSMEG_5173	-	O-methyltransferase, putative	5	178.1	600	1.75	2671	8999.88	421.9	0.4637	0.81398
MSMEG_5733c	-	universal stress protein family protein	4	384.2	1295.2	1.75	4609.9	15542.3	911	0.4265	0.78995
MSMEG_2497	-	putative amidase	15	21.9	73.2	1.74	984.8	3295.62	51.4	0.4932	0.81398
MSMEG_4824	-	hypothetical protein MSMEG_4824	10	140.7	470.1	1.74	4221.5	14104.2	329.4	0.2361	0.52882
MSMEG_6767c	-	mycocerosic acid synthase	42	131.3	439.4	1.74	16542.6	55367.3	308.1	0.1718	0.43806
MSMEG_0096	-	peroxisomal hydratase-dehydrogenase-epimerase	10	351.6	1164	1.73	10548.1	34920.7	812.4	0.1118	0.32129
MSMEG_0238c	-	O-acetylhomoserine/O-acetylserine sulfhydrylase	5	441.2	1468	1.73	6617.3	22019.9	1026.8	0.2527	0.55389
MSMEG_0325	-	hypothetical protein MSMEG_0325	5	54.3	179.8	1.73	814.8	2696.71	125.5	0.6132	0.93131
MSMEG_0596	-	GntR family transcriptional regulator	3	163.5	543.5	1.73	1471.9	4891.86	380	0.4892	0.81398
MSMEG_3518	-	hypothetical protein MSMEG_3518	1	54.8	181.9	1.73	164.5	545.69	127.1	1	1
MSMEG_3598c	-	periplasmic sugar-binding proteins	4	176.7	585	1.73	2120.7	7020.05	408.3	0.9998	1
MSMEG_3673	malQ	4-alpha-glucanotransferase	23	216.4	715.6	1.73	14934.1	49374.8	499.1	0.1774	0.44706
MSMEG_4550	-	transposase	13	66.2	220.4	1.73	2582.2	8594.67	154.2	0.2305	0.52122
MSMEG_5670c	-	efflux membrane protein	9	234.6	780.7	1.73	6334.7	21078.2	546.1	0.1312	0.36201
MSMEG_5712c	-	LysR-family protein transcriptional regulator	5	147.4	488.3	1.73	2210.7	7325.14	341	0.8583	1
MSMEG_6585	-	acyl-CoA dehydrogenase	9	105	347.5	1.73	2833.8	9383.52	242.6	0.4912	0.81398
MSMEG_0643c	-	extracellular solute-binding protein, family protein 5, putative	24	294.3	969.4	1.72	21186.4	69798.3	675.2	0.0484	0.17763
MSMEG_0755c	-	cobalt-zinc-cadmium resistance protein	6	429.8	1417.6	1.72	7737.1	25517.5	987.8	0.4622	0.81398
MSMEG_0960	-	putative transmembrane protein	2	658.4	2167.4	1.72	3950.3	13004.7	1509.1	0.456	0.81398
MSMEG_1254	-	DEAD/DEAH box helicase	89	183.5	605.4	1.72	49005.3	161637	421.8	0.0037	0.02413
MSMEG_2287c	-	transport protein	5	188.3	619.7	1.72	2824.2	9295.18	431.4	0.2384	0.53087
MSMEG_4657c	-	ABC transporter membrane protein	6	213.3	704.2	1.72	3839.4	12676	490.9	0.4619	0.81398
MSMEG_4699c	-	NAD-glutamate dehydrogenase	40	131.5	431.9	1.72	15785.7	51828.7	300.4	0.0377	0.14678
MSMEG_4898	-	hypothetical protein MSMEG_4898	7	71.4	234.6	1.72	1498.4	4926.59	163.2	0.7843	1
MSMEG_5245c	-	universal stress protein family protein	5	257.7	850.2	1.72	3866	12752.5	592.4	0.2984	0.62529
MSMEG_5778	-	alcohol dehydrogenase, zinc-binding	8	212.4	699	1.72	5098.4	16777	486.6	0.4891	0.81398
MSMEG_0476	-	chitin synthase	27	70.4	230.8	1.71	5700.5	18695.6	160.4	0.694	1
MSMEG_0562c	-	hypothetical protein MSMEG_0562	5	386.5	1260.5	1.71	5796.8	18907.1	874	0.2205	0.51097
MSMEG_0730c	-	oleandomycin glycosyltransferase	13	177.5	579	1.71	6921	22580.9	401.5	0.242	0.53591
MSMEG_1942c	-	integral membrane protein	4	205.6	671	1.71	2466.7	8051.65	465.4	0.481	0.81398
MSMEG_3845	-	hypothetical protein MSMEG_3845	3	78.3	255.2	1.71	704.4	2297.16	177	0.9271	1
MSMEG_4806c	-	putative acyl-CoA dehydrogenase	7	159.6	520.6	1.71	3351.3	10932.3	361	0.9032	1
MSMEG_4871	-	3-hydroxyacyl-CoA dehydrogenase type-2	9	79.6	260.8	1.71	2149.2	7040.96	181.2	0.4824	0.81398
MSMEG_5291c	-	acyl-CoA synthetase	14	105.4	344.4	1.71	4426.3	14463.1	239	0.5163	0.8299
MSMEG_5304	-	two-component sensor kinase	12	243.1	794.5	1.71	8750.8	28600.3	551.4	0.1738	0.44163
MSMEG_6373c	-	hypothetical protein MSMEG_6373	7	451.5	1479.2	1.71	9480.7	31064.1	1027.8	0.1792	0.44982
MSMEG_6828c	-	transcriptional regulator	16	42.6	139.4	1.71	2045.3	6691.59	96.8	0.5172	0.83071
MSMEG_3943	-	hypothetical protein MSMEG_3943	11	42.5	138.1	1.7	1401.5	4558.21	95.7	0.2225	0.51157
MSMEG_3975	-	regulatory protein, putative	11	25	81.4	1.7	824.6	2684.95	56.4	0.6473	0.96922
MSMEG_4043	-	amidohydrolase 2	8	103.8	336.5	1.7	2492	8076.75	232.7	0.4857	0.81398
MSMEG_4384	-	penicillin binding protein transpeptidase domain-containing protein	31	82.2	266.9	1.7	7640.9	24818.1	184.7	0.2065	0.48988
MSMEG_4397c	-	transcriptional regulator, MerR family protein	6	232.2	755.9	1.7	4179.4	13606	523.7	0.7221	1
MSMEG_4804	-	hypothetical protein MSMEG_4804	3	143.1	463.8	1.7	1287.5	4174.14	320.7	0.9455	1
MSMEG_5736c	-	cyclase/dehydrase	4	288.7	935.5	1.7	3464.7	11226.3	646.8	0.47	0.81398
MSMEG_5889	-	hypothetical protein MSMEG_5889	2	413.8	1343.1	1.7	2483.1	8058.39	929.2	0.8496	1
MSMEG_6527c	-	transcriptional regulator, TetR family protein	5	57.5	187.5	1.7	863.2	2813.12	130	0.4202	0.78239
MSMEG_0103c	-	major facilitator family protein transporter	11	369.8	1190	1.69	12204.1	39270	820.2	0.0612	0.21385
MSMEG_0432c	-	bifunctional uroporphyrinogen-III synthetase/response regulator domain-containing protein	4	118.5	381.2	1.69	1422.2	4574.46	262.7	0.9599	1
MSMEG_1910	-	muconate cycloisomerase	7	178.1	576.6	1.69	3740.3	12108.8	398.5	1	1
MSMEG_1985	-	transcriptional regulator, LysR family protein	9	45.1	145.9	1.69	1217.8	3939.6	100.8	0.9759	1
MSMEG_2381	-	hypothetical protein MSMEG_2381	14	221.1	715.1	1.69	9285.8	30033.5	494	0.1529	0.40391
MSMEG_2530c	pcaC	hypothetical protein MSMEG_2530	5	135.4	437.8	1.69	2030.9	6567.15	302.4	0.2299	0.52122
MSMEG_5553	cheR	CheR methyltransferase SAM binding domain-containing protein	13	179.5	580.8	1.69	7001.9	22649.5	401.2	0.4454	0.80926
MSMEG_6921c	-	hypothetical protein MSMEG_6921	5	707.4	2289.8	1.69	10611	34346.7	1582.4	0.471	0.81398
MSMEG_0095	-	methyltransferase	11	421	1346.9	1.68	13892.8	44448.2	925.9	0.0704	0.23747
MSMEG_0615	EccA3	ATPase, AAA family protein	12	45.7	146.4	1.68	1646	5269.72	100.7	0.519	0.83173
MSMEG_1253	-	hypothetical protein MSMEG_1253	74	187.1	598.1	1.68	41531.6	132782	411	0	0
MSMEG_1938	-	hypothetical protein MSMEG_1938	8	77.8	249.2	1.68	1866.8	5980.35	171.4	0.4907	0.81398
MSMEG_2508	-	hypothetical protein MSMEG_2508	2	0	2.2	1.68	0	13.18	2.2	1	1
MSMEG_4191c	-	hypothetical protein MSMEG_4191	6	128	409.9	1.68	2303.9	7378.92	281.9	0.9993	1
MSMEG_5209	-	hydrolase, alpha/beta fold family protein	6	65.1	208.1	1.68	1171.3	3744.99	143	0.7778	1
MSMEG_6263	-	glutamate synthase family protein	16	100.2	320.4	1.68	4808.3	15378.9	220.2	0.5774	0.89186
MSMEG_6300	-	transcriptional regulator, GntR family protein	6	176.6	564.3	1.68	3179	10157.6	387.7	0.3833	0.74293
MSMEG_6469c	-	hypothetical protein MSMEG_6469	9	653.5	2089.7	1.68	17644	56422.4	1436.2	0.0203	0.09287
MSMEG_1176	-	hypothetical protein MSMEG_1176	20	17.8	56.7	1.67	1068	3404.93	38.9	0.5178	0.83112
MSMEG_1274c	-	gluconolactonase	9	115	365.6	1.67	3105.4	9870.81	250.6	0.2254	0.51595
MSMEG_1584	-	hypothetical protein MSMEG_1584	8	150.1	477.6	1.67	3601.5	11462.9	327.6	0.2208	0.51097
MSMEG_1998	-	hydrolase, alpha/beta fold family protein	12	138	440.5	1.67	4967.1	15858.4	302.5	0.2956	0.62234
MSMEG_2096c	-	integral membrane protein	9	212.5	678.4	1.67	5737.7	18315.8	465.9	0.471	0.81398
MSMEG_2922c	-	hypothetical protein MSMEG_2922	7	95.1	302.3	1.67	1998	6348.77	207.2	0.9729	1
MSMEG_2975	-	metallo-beta-lactamase family protein	7	110.2	351.8	1.67	2315.1	7387.78	241.6	0.2748	0.58982
MSMEG_4126	-	hydrolase, isochorismatase family protein	14	17.4	55.2	1.67	731	2319.29	37.8	0.9908	1
MSMEG_1221	-	rifampin ADP-ribosyl transferase	5	328.5	1035.6	1.66	4928.2	15534.7	707.1	0.5708	0.88554
MSMEG_1832c	-	hypothetical protein MSMEG_1832	6	64.7	204	1.66	1164.6	3671.12	139.3	0.6241	0.94254
MSMEG_1835	-	TobH protein	7	13	40.8	1.66	272	857.11	27.9	0.2977	0.6246
MSMEG_2810	-	major facilitator superfamily protein	12	73.8	232.7	1.66	2657	8376.96	158.9	0.9981	1
MSMEG_3504	-	hypothetical protein MSMEG_3504	5	243.7	770.8	1.66	3655.5	11562.6	527.1	0.2083	0.49241
MSMEG_4112c	-	cyclohexanecarboxylate-CoA ligase	24	42.6	134.7	1.66	3070.8	9696.27	92	0.4976	0.81398
MSMEG_4280c	-	short chain dehydrogenase	18	80.1	252.8	1.66	4325.5	13651	172.7	0.0995	0.30428
MSMEG_4778	-	putative thiolase	10	130.4	412.8	1.66	3912.1	12384.7	282.4	0.4853	0.81398
MSMEG_5325c	-	hypothetical protein MSMEG_5325	3	1128.4	3567.7	1.66	10155.4	32109.5	2439.3	0.172	0.43806
MSMEG_5439c	-	resuscitation-promoting factor RpfB	12	252.1	796.3	1.66	9076.3	28665.3	544.1	0.0951	0.29859
MSMEG_6601c	-	hypothetical protein MSMEG_6601	5	120.3	379	1.66	1804.1	5685.62	258.8	0.401	0.76115
MSMEG_1184	-	serine esterase, cutinase family protein	10	45	141.3	1.65	1349.6	4239.24	96.3	0.4554	0.81398
MSMEG_1511	-	putative oxidoreductase	2	106	333.5	1.65	636.2	2001.25	227.5	0.9479	1
MSMEG_2166	-	transketoloase, C half	9	32.3	101.2	1.65	871.1	2731.27	68.9	0.4439	0.80836
MSMEG_2237	-	anaerobic dehydrogenase, typically	18	45.2	141.5	1.65	2440.9	7638.45	96.3	1	1
MSMEG_2246c	-	hypothetical protein MSMEG_2246	5	40.7	128.1	1.65	611.2	1921.77	87.4	0.9974	1
MSMEG_2637	-	oxidoreductase, Gfo/Idh/MocA family protein	17	103.9	325.5	1.65	5297	16602.5	221.7	0.5073	0.82097
MSMEG_4358	-	D-beta-hydroxybutyrate dehydrogenase	4	145	454.1	1.65	1740.2	5449.6	309.1	0.9409	1
MSMEG_4866c	mhpA	3-(3-hydroxyphenyl)propionate hydroxylase	12	64.7	203.3	1.65	2329.6	7317.2	138.5	0.9994	1
MSMEG_6488c	-	hypothetical protein MSMEG_6488	3	66.7	209.9	1.65	600.4	1888.65	143.1	1	1
MSMEG_0882c	-	hypothetical protein MSMEG_0882	3	368.6	1147.1	1.64	3317	10323.7	778.5	0.4565	0.81398
MSMEG_1281	-	hypothetical protein MSMEG_1281	26	162.8	507.4	1.64	12697.2	39579.3	344.6	0.1175	0.33297
MSMEG_1293	-	xanthine/uracil permeases family protein	12	68.8	213.7	1.64	2475.2	7692.69	144.9	0.5008	0.81517
MSMEG_1542	-	transcriptional regulator	6	166.2	519.1	1.64	2991	9344.45	353	0.5899	0.907
MSMEG_2079c	-	alcohol dehydrogenase	10	58.6	183	1.64	1757.3	5489.88	124.4	0.7369	1
MSMEG_2796	-	integral membrane protein	9	60.7	188.8	1.64	1639.3	5096.53	128	0.3378	0.67985
MSMEG_3131c	-	AMP-binding protein	12	61	190.4	1.64	2196.1	6854.27	129.4	0.5206	0.83227
MSMEG_3535	speB	agmatinase	13	184.2	574.1	1.64	7185.1	22391.2	389.9	0.4671	0.81398
MSMEG_3557c	-	amino acid permease-associated region	17	337.7	1054.9	1.64	17220.2	53799	717.2	0.1346	0.36882
MSMEG_5096c	-	ISMsm1, transposase orfA	3	145.2	452.7	1.64	1306.5	4074.71	307.6	0.3237	0.66018
MSMEG_1773c	-	hypothetical protein MSMEG_1773	13	259	803.1	1.63	10102.1	31322.7	544.1	0.1377	0.37517
MSMEG_2631	-	MATE efflux family protein	6	150.8	467.6	1.63	2714.7	8417.38	316.8	0.9836	1
MSMEG_3198c	-	hydrolase, NUDIX family protein	6	34.5	107.1	1.63	621.9	1927.38	72.5	0.9939	1
MSMEG_5215	-	hypothetical protein MSMEG_5215	8	49.8	154	1.63	1196.3	3695.24	104.1	0.4898	0.81398
MSMEG_5732c	-	monooxygenase	12	135.1	418.7	1.63	4862.1	15074.6	283.7	0.1491	0.39642
MSMEG_5951	-	glycosyl transferase, group 1, putative	14	108.4	336.1	1.63	4554.1	14115	227.6	0.8093	1
MSMEG_6679	-	metallo-beta-lactamase family protein	5	375	1164.3	1.63	5624.5	17464.7	789.3	0.2985	0.6253
MSMEG_6808	-	hypothetical protein MSMEG_6808	17	214.1	662.3	1.63	10920.8	33775.1	448.1	0.4875	0.81398
MSMEG_0196	-	putative dehydrogenase	13	85.2	262	1.62	3324.7	10219.2	176.8	0.2088	0.49273
MSMEG_0526	-	oxidoreductase, GMC family protein	19	60	185.1	1.62	3421.7	10551.8	125.1	0.1827	0.45428
MSMEG_0993c	-	histidine kinase	3	2.3	7	1.62	20.6	63.4	4.8	0.2177	0.50714
MSMEG_1051	-	immunogenic protein MPB64/MPT64	11	382.5	1175.4	1.62	12623.5	38789.6	792.9	0.1351	0.37004
MSMEG_1772	-	hypothetical protein MSMEG_1772	3	94.7	290.4	1.62	851.9	2613.45	195.7	0.4029	0.76238
MSMEG_2224	-	acetyl-CoA C-acyltransferase	7	45.2	139.3	1.62	949.3	2925.04	94.1	0.4498	0.81252
MSMEG_3106c	-	quinone oxidoreductase	12	227.2	698.9	1.62	8178.5	25160.5	471.7	0.2276	0.51851
MSMEG_3657c	-	hypothetical protein MSMEG_3657	22	249.7	767.5	1.62	16479.5	50652	517.8	0.0387	0.1498
MSMEG_4267c	-	cytochrome c oxidase polypeptide 4	6	35.4	108.7	1.62	636.4	1956	73.3	0.3915	0.75317
MSMEG_5327	-	hypothetical protein MSMEG_5327	1	386.4	1185.2	1.62	1159.3	3555.59	798.8	0.196	0.47728
MSMEG_5449	-	hypothetical protein MSMEG_5449	15	193.4	594.1	1.62	8701.2	26734.4	400.7	0.1594	0.41655
MSMEG_5585c	-	hypothetical protein MSMEG_5585	6	256.7	790.3	1.62	4619.9	14225.1	533.6	0.2759	0.59181
MSMEG_5907	-	acyl-CoA dehydrogenase	7	27.8	85.1	1.62	583.1	1787.63	57.4	1	1
MSMEG_6583	-	antigen 85-C	16	78.5	240.6	1.62	3766.2	11549.8	162.2	0.499	0.81398
MSMEG_6925c	-	hypothetical protein MSMEG_6925	4	354.9	1087.8	1.62	4258.9	13053.9	732.9	0.1696	0.43558
MSMEG_0189c	anmK	anhydro-N-acetylmuramic acid kinase	12	72.3	220.3	1.61	2604.5	7932	148	0.4152	0.77652
MSMEG_1163	-	hypothetical protein MSMEG_1163	2	255.6	777.9	1.61	1533.6	4667.14	522.3	0.4361	0.80001
MSMEG_2499c	-	ABC transporter, membrane spanning protein, putative	7	10.7	32.7	1.61	224.5	687.58	22	0.8841	1
MSMEG_2521	-	amidase	15	142.7	436.2	1.61	6419.5	19628.7	293.5	0.2655	0.57612
MSMEG_5089	-	hypothetical protein MSMEG_5089	40	63.8	194.9	1.61	7660.4	23384.6	131	0.478	0.81398
MSMEG_5239	glpX	fructose 1,6-bisphosphatase II	6	194.5	592.1	1.61	3501.3	10657.6	397.6	0.3909	0.75223
MSMEG_5503	-	hypothetical protein MSMEG_5503	12	143.5	437.5	1.61	5165.3	15750	294	1	1
MSMEG_5772c	-	cytospin-A, putative	1	1772.2	5391.5	1.61	5316.5	16174.4	3619.3	0.1026	0.30492
MSMEG_6178	-	D-galactonate transporter	13	329.7	1003.7	1.61	12856.7	39144.8	674.1	0.1206	0.34031
MSMEG_1047	-	nudix hydrolase	5	445.6	1349.3	1.6	6683.9	20238.8	903.7	0.3813	0.74098
MSMEG_1207	-	glycosyltransferase, group I	10	137.5	416.2	1.6	4124.6	12487.3	278.8	0.6194	0.9377
MSMEG_1263c	-	hypothetical protein MSMEG_1263	9	150.7	457.1	1.6	4068	12342.8	306.5	0.9971	1
MSMEG_2331	-	immunogenic protein MPB64/MPT64	11	377.4	1144.7	1.6	12454.9	37773.8	767.2	0.1527	0.40375
MSMEG_3114	-	hypothetical protein MSMEG_3114	6	253.7	771	1.6	4567.1	13878.4	517.3	0.6405	0.96125
MSMEG_4186	-	hypothetical protein MSMEG_4186	9	413.4	1256.4	1.6	11161.4	33923.9	843.1	0.1622	0.42206
MSMEG_4370c	-	regulatory protein	8	177.5	539.4	1.6	4260.8	12945.6	361.9	0.4745	0.81398
MSMEG_4729	-	hypothetical protein MSMEG_4729	8	44.3	134.2	1.6	1063.6	3221.08	89.9	0.6373	0.9573
MSMEG_4799c	-	aldehyde dehydrogenase (NAD) family protein	15	329	997.1	1.6	14803.8	44868.4	668.1	0.0614	0.21433
MSMEG_5009	-	ABC transporter	12	217	656.7	1.6	7810.6	23642.9	439.8	0.3077	0.63685
MSMEG_5144c	-	xylosidase/arabinosidase	24	54.9	165.9	1.6	3949.8	11947.4	111.1	0.4322	0.795
MSMEG_6274	-	hypothetical protein MSMEG_6274	2	775.2	2357.2	1.6	4651.2	14143.2	1582	0.9836	1
MSMEG_6343c	-	hypothetical protein MSMEG_6343	6	324.7	982.6	1.6	5844.8	17686.2	657.9	0.4827	0.81398
MSMEG_6821c	-	NLP/P60 family protein	8	818.4	2472.6	1.6	19641.8	59343.2	1654.2	0.212	0.49731
MSMEG_0121	-	rhamnolipids biosynthesis 3-oxoacyl-	6	455	1370.3	1.59	8189.7	24665.5	915.3	0.2965	0.62384
MSMEG_0145	-	hypothetical protein MSMEG_0145	3	29.4	88.4	1.59	264.4	795.28	59	0.7812	1
MSMEG_0837	-	hypothetical protein MSMEG_0837	2	73.8	222.1	1.59	443	1332.46	148.2	0.7811	1
MSMEG_1095	ureG	urease accessory protein UreG	3	54.4	163.3	1.59	489.8	1469.4	108.8	0.877	1
MSMEG_2333c	-	hypothetical protein MSMEG_2333	11	557.9	1685.2	1.59	18409.7	55611.9	1127.3	0.0761	0.25301
MSMEG_3186c	glgX	glycogen debranching enzyme GlgX	32	312	941.6	1.59	29953.8	90394.7	629.6	0.1075	0.31268
MSMEG_3204c	-	hypothetical protein MSMEG_3204	4	334.5	1008.4	1.59	4013.9	12100.5	673.9	0.4642	0.81398
MSMEG_3319	-	repressor protein	4	150.1	451.9	1.59	1801.1	5422.5	301.8	0.7783	1
MSMEG_3988c	-	transcriptional regulator, AsnC family protein	6	49.8	149.9	1.59	896.2	2699.1	100.2	0.9958	1
MSMEG_5290	-	hypothetical protein MSMEG_5290	2	347.6	1044.9	1.59	2085.5	6269.31	697.3	0.3271	0.66469
MSMEG_5482	mscL	large-conductance mechanosensitive channel	4	111.5	335.4	1.59	1338.1	4024.83	223.9	1	1
MSMEG_5744c	gvpK	gas vesicle protein K	3	77.6	233.2	1.59	698.5	2098.95	155.6	0.9577	1
MSMEG_1052c	-	amino acid carrier protein	18	603.1	1797.1	1.58	32569.1	97042.2	1193.9	0.0324	0.13124
MSMEG_1098c	-	acyl-CoA synthetase	15	274.1	821.7	1.58	12334.3	36975.6	547.6	0.4201	0.78239
MSMEG_1839	-	alkane 1-monooxygenase	21	482.1	1445.1	1.58	30369.9	91042.3	963.1	0.0289	0.12199
MSMEG_2004c	-	arabinose-proton symporter	9	206.6	616.1	1.58	5579.2	16635.2	409.5	0.0543	0.19522
MSMEG_2885	-	short-chain dehydrogenase/reductase SDR	9	124.1	372.3	1.58	3351.5	10052.5	248.2	0.7656	1
MSMEG_3671c	-	integral membrane protein	6	370.8	1107.8	1.58	6673.7	19940.3	737	0.1942	0.47444
MSMEG_4893	-	putative neutral zinc metallopeptidase	10	420.9	1254.3	1.58	12626.3	37627.6	833.4	0.1796	0.4499
MSMEG_5037	-	oxidoreductase, FAD-binding	5	260.3	778.2	1.58	3904.4	11673.6	517.9	0.9985	1
MSMEG_5863	-	cytochrome P450 51	10	68.1	203.6	1.58	2042.2	6108.03	135.5	0.9993	1
MSMEG_6374c	panE	2-dehydropantoate 2-reductase	8	47.6	141.9	1.58	1142.3	3404.6	94.3	0.9172	1
MSMEG_6584	-	acyl-CoA dehydrogenase	9	117.8	352.5	1.58	3179.6	9516.77	234.7	0.7201	1
MSMEG_6613c	-	hypothetical protein MSMEG_6613	5	406	1211.9	1.58	6089.4	18178.4	805.9	0.483	0.81398
MSMEG_0113	-	taurine transport system permease protein TauC	8	184.5	547.5	1.57	4429	13139.2	362.9	0.4148	0.77652
MSMEG_0290	-	acyltransferase, ws/dgat/mgat subfamily protein	11	76.9	228.1	1.57	2539.1	7526.64	151.1	0.9801	1
MSMEG_1188c	-	hypothetical protein MSMEG_1188	11	318.9	943.9	1.57	10523.1	31150.3	625.1	0.1272	0.35418
MSMEG_1617c	-	kumamolisin	11	198	588.1	1.57	6532.9	19407.1	390.1	0.5703	0.88533
MSMEG_2027c	-	hypothetical protein MSMEG_2027	7	119.7	355.2	1.57	2513.2	7458.71	235.5	0.9666	1
MSMEG_2327	-	nudix hydrolase	5	456.5	1354.8	1.57	6846.8	20321.4	898.3	0.3903	0.75151
MSMEG_2512	-	lactate 2-monooxygenase	14	79.2	235.7	1.57	3327.7	9901.39	156.5	0.9998	1
MSMEG_2600c	-	regulatory protein	5	122.9	366.1	1.57	1843.8	5490.85	243.1	0.4844	0.81398
MSMEG_3953c	-	hypothetical protein MSMEG_3953	11	134.6	400	1.57	4443.3	13200.9	265.4	0.4981	0.81398
MSMEG_4182c	-	arabinose-proton symporter	17	139.5	414.4	1.57	7115.7	21132	274.8	0.4857	0.81398
MSMEG_4814	-	hypothetical protein MSMEG_4814	15	72.8	216.5	1.57	3273.8	9742.95	143.8	0.5769	0.89171
MSMEG_5163	-	ABC proline/glycine betaine family protein transporter, periplasmic ligand binding protein	11	200	593.2	1.57	6599.2	19574.5	393.2	0.2292	0.52056
MSMEG_0417c	-	fumarate reductase iron-sulfur subunit	5	183.4	541.8	1.56	2751.6	8126.94	358.4	0.4253	0.78854
MSMEG_0633c	-	PAP2 superfamily protein	12	181.9	536.5	1.56	6548	19315.3	354.6	0.4247	0.78836
MSMEG_0896	-	integral membrane transport protein	17	338.3	997.8	1.56	17252.5	50886.4	659.5	0.1275	0.35472
MSMEG_1053c	-	hypothetical protein MSMEG_1053	11	563.6	1663.4	1.56	18597.9	54891.8	1099.8	0.0794	0.2605
MSMEG_1310	-	TnpC protein	15	132.3	389.4	1.56	5953.6	17524.9	257.1	0.3186	0.65275
MSMEG_2332c	-	amino acid carrier protein	18	603.5	1785	1.56	32587.3	96391.7	1181.6	0.0315	0.12886
MSMEG_2337	fni	isopentenyl pyrophosphate isomerase	7	66.4	195.7	1.56	1394.2	4110.71	129.4	0.4573	0.81398
MSMEG_6151	-	alpha/beta hydrolase fold-1	17	280.5	826.1	1.56	14306.1	42130.8	545.6	0.2578	0.56305
MSMEG_6264	-	putative oxidoreductase	10	87.5	257.3	1.56	2623.8	7718.58	169.8	0.9923	1
MSMEG_6325	-	hypothetical protein MSMEG_6325	8	344.5	1014.7	1.56	8268.1	24353.6	670.2	0.383	0.74293
MSMEG_6514c	-	trehalose synthase-fused maltokinase	15	73.7	218.2	1.56	3318.4	9817.61	144.4	0.4931	0.81398
MSMEG_1191c	-	hypothetical protein MSMEG_1191	1	164.5	480.9	1.55	493.6	1442.65	316.3	0.6985	1
MSMEG_1734c	-	hypothetical protein MSMEG_1734	4	332.2	973	1.55	3985.9	11676.3	640.9	0.2214	0.51097
MSMEG_1763	-	leucine-responsive regulatory protein	4	173.3	509	1.55	2079.9	6107.99	335.7	0.4522	0.81398
MSMEG_1838	-	cationic amino acid transporter	14	194.2	569.9	1.55	8156.3	23937.6	375.7	0.2972	0.62414
MSMEG_2280	-	pyruvate dehydrogenase	13	103	301	1.55	4016	11740.2	198.1	0.3944	0.75572
MSMEG_2660	-	transcriptional regulator, AsnC family protein	5	237.3	694.9	1.55	3559.3	10422.8	457.6	0.988	1
MSMEG_3800	-	hypothetical protein MSMEG_3800	3	116	340.1	1.55	1043.9	3060.55	224.1	0.9214	1
MSMEG_3911c	-	oxidoreductase	1	29.9	87.3	1.55	89.6	261.77	57.4	0.1039	0.30525
MSMEG_4289	-	amidohydrolase	14	193.2	565.5	1.55	8115.9	23750.5	372.3	0.1152	0.32923
MSMEG_4596	-	hypothetical protein MSMEG_4596	10	244.5	718	1.55	7335.3	21540.7	473.5	0.5282	0.84041
MSMEG_4755c	-	hypothetical protein MSMEG_4755	5	85.3	249.1	1.55	1279.8	3736.09	163.8	0.9729	1
MSMEG_0098	-	methyltransferase	4	99.3	289.4	1.54	1191.2	3473.15	190.2	0.4778	0.81398
MSMEG_1760c	-	short-chain dehydrogenase/reductase SDR	9	132.8	386.1	1.54	3586.8	10423.8	253.2	0.5081	0.82108
MSMEG_2456	-	5,10-methylenetetrahydromethanopterin reductase	11	152.6	442.6	1.54	5034.9	14606.6	290.1	0.7958	1
MSMEG_2639c	-	integral membrane protein	8	192	560.2	1.54	4608.3	13443.8	368.1	0.5288	0.84097
MSMEG_3978	ampC	beta-lactamase	19	54.7	158.9	1.54	3115.8	9059.25	104.3	0.4885	0.81398
MSMEG_5455c	-	PE family protein	14	69.9	203	1.54	2934.4	8526.65	133.1	0.4675	0.81398
MSMEG_0108c	-	acyl-CoA dehydrogenase	13	294.4	851.2	1.53	11480.2	33195.3	556.8	0.298	0.62504
MSMEG_1765c	-	restriction endonuclease family protein	2	320.8	926.6	1.53	1925	5559.48	605.7	0.8049	1
MSMEG_2554c	-	phosphotransferase enzyme family protein	12	164.5	474.5	1.53	5921.1	17081.8	310	0.0488	0.1787
MSMEG_2844c	-	ABC transporter, ATP-binding protein	8	62	178.5	1.53	1488.7	4284.94	116.5	0.9685	1
MSMEG_3715	-	linear gramicidin synthetase subunit C	85	185	533.7	1.53	47179.6	136085	348.6	0.2052	0.48887
MSMEG_4932c	murA	UDP-N-acetylglucosamine 1-carboxyvinyltransferase	7	883.5	2555.6	1.53	18553.3	53666.8	1672.1	0.0282	0.11987
MSMEG_5948c	-	glycosyl transferase	13	153.3	443.4	1.53	5980.3	17292.1	290	0.2372	0.5296
MSMEG_6304	ligC	ATP-dependent DNA ligase	10	140.5	405.4	1.53	4215.2	12161.5	264.9	0.4793	0.81398
MSMEG_0195	-	steroid monooxygenase	21	130.1	373.7	1.52	8197.6	23543.4	243.6	0.2688	0.58103
MSMEG_1057	fni	isopentenyl pyrophosphate isomerase	7	66.4	190.6	1.52	1394.1	4002.27	124.2	0.4601	0.81398
MSMEG_1308c	-	peptidase S15	21	34.8	100	1.52	2190.2	6298.28	65.2	0.9976	1
MSMEG_1517c	-	SPFH domain-containing protein/band 7 family protein	6	375.8	1075.8	1.52	6764.2	19363.7	700	0.2032	0.48669
MSMEG_1541	-	hypothetical protein MSMEG_1541	2	74.5	213.7	1.52	447.1	1282.38	139.2	0.9204	1
MSMEG_1591	-	TnpC protein	15	132.2	378.6	1.52	5950.3	17036.2	246.4	0.3284	0.66693
MSMEG_2912	-	inner membrane metabolite transport protein YdfJ	12	84	240.6	1.52	3024	8663.06	156.6	0.8456	1
MSMEG_3297	-	transcriptional regulator, CadC	11	60	172.1	1.52	1981.5	5678.51	112	0.489	0.81398
MSMEG_3554	-	N5,N10-methylene- tetrahydromethanopterin reductase	14	79.4	227.3	1.52	3336.7	9545.22	147.8	0.489	0.81398
MSMEG_3676	-	phenoxybenzoate dioxygenase beta subunit	10	170.8	491.4	1.52	5124.8	14741.2	320.5	0.2336	0.52488
MSMEG_3745c	-	MutT/nudix family protein	9	118.1	338.3	1.52	3187.6	9133.89	220.2	0.4277	0.79146
MSMEG_5640c	-	amylo-alpha-1,6-glucosidase	17	117.5	338	1.52	5992.5	17238.4	220.5	0.1651	0.42778
MSMEG_5717	-	pyridoxamine 5'-phosphate oxidase family protein	7	178.8	511.4	1.52	3754	10738.9	332.6	0.8184	1
MSMEG_6535	-	elongation factor G	15	163.1	468.4	1.52	7337.7	21078.1	305.3	0.3424	0.68664
MSMEG_6739	-	hypothetical protein MSMEG_6739	2	986.8	2821.5	1.52	5921	16928.8	1834.6	0.3404	0.68365
MSMEG_0367c	-	O-demethylpuromycin-O-methyltransferase	8	202.3	575.2	1.51	4855.4	13805.7	372.9	0.482	0.81398
MSMEG_0565c	-	putative glycosyl transferases group 1	9	45	128.5	1.51	1213.7	3468.32	83.5	0.9943	1
MSMEG_2806	-	two-component system response regulator	4	143.1	407.4	1.51	1717.8	4888.58	264.2	0.2867	0.61029
MSMEG_3227	pyk	pyruvate kinase	8	9.7	27.8	1.51	233.2	666.26	18	1	1
MSMEG_6253c	-	fur family protein transcriptional regulator	3	174.9	498.1	1.51	1574.2	4482.82	323.2	0.3733	0.73093
MSMEG_0481	-	FAD dependent oxidoreductase	16	149.2	421.6	1.5	7162.4	20235	272.3	0.1407	0.38087
MSMEG_1944c	-	membrane protein	3	602.2	1699.8	1.5	5419.8	15298.4	1097.6	0.4221	0.7844
MSMEG_2397c	-	transcriptional regulatory protein, AsnC family protein	4	204.2	576.8	1.5	2450.6	6921.19	372.5	0.9994	1
MSMEG_2537	-	transporter protein	15	124.1	350.6	1.5	5584	15778.3	226.5	0.1374	0.37481
MSMEG_2644c	-	putative hydrolase	10	305.4	866.3	1.5	9161.7	25989.5	560.9	0.4698	0.81398
MSMEG_3563c	-	drug transporter	11	366.7	1034	1.5	12100.8	34123.1	667.3	0.4845	0.81398
MSMEG_4765c	-	transcriptional regulator, MerR family protein	5	273	774.4	1.5	4094.8	11616.7	501.5	0.552	0.86411
MSMEG_5253c	-	hypothetical protein MSMEG_5253	3	155.7	439.3	1.5	1401.2	3954.01	283.6	0.5443	0.85649
MSMEG_6199c	-	transcription factor WhiB	2	404.5	1142.5	1.5	2426.8	6854.93	738	0.9766	1
MSMEG_0459	-	two-component system response regulator	4	222.1	622.5	1.49	2665.5	7469.69	400.4	0.4779	0.81398
MSMEG_0766	purT	phosphoribosylglycinamide formyltransferase 2	7	499.9	1402.4	1.49	10497.5	29450.1	902.5	0.0771	0.25533
MSMEG_0777	-	F420-dependent glucose-6-phosphate dehydrogenase	13	56.8	159.2	1.49	2214.5	6207.97	102.4	0.2211	0.51097
MSMEG_3273	-	glutamyl aminopeptidase, M42 family protein	16	93.7	263.2	1.49	4497.2	12634.4	169.5	0.9991	1
MSMEG_3631	-	integral membrane protein	5	242.3	680	1.49	3634.9	10199.7	437.7	0.4121	0.77417
MSMEG_3939	-	universal stress protein family protein	11	227.8	640.9	1.49	7517.7	21150.8	413.1	0.4168	0.7784
MSMEG_3987	-	FAD dependent oxidoreductase	27	60.4	169.2	1.49	4895.8	13707.8	108.8	0.4977	0.81398
MSMEG_4896	-	acyl-CoA synthetase	18	192.1	541.2	1.49	10371.1	29226	349.2	0.2056	0.48902
MSMEG_5192	-	aldo/keto reductase	15	142.5	399.8	1.49	6413.1	17992.3	257.3	0.5263	0.83799
MSMEG_5285c	-	phospholipase, patatin family protein	3	274	768.9	1.49	2466.2	6920.48	494.9	0.7856	1
MSMEG_5334c	-	hypothetical protein MSMEG_5334	5	174.3	488.6	1.49	2615	7329.57	314.3	0.3833	0.74293
MSMEG_6396c	-	antigen 85-C	8	306	859.8	1.49	7343.8	20635.5	553.8	0.2659	0.5768
MSMEG_0914c	-	hypothetical protein MSMEG_0914	14	61.1	170.9	1.48	2565.9	7178.04	109.8	0.5014	0.81555
MSMEG_1787	-	RsbW protein	4	124.6	348.4	1.48	1495.5	4180.3	223.7	0.8693	1
MSMEG_2203	-	alpha/beta hydrolase	7	97.3	270.5	1.48	2042.4	5681.32	173.3	0.9911	1
MSMEG_2679	-	hypothetical protein MSMEG_2679	12	149	416.2	1.48	5363	14983.8	267.2	1	1
MSMEG_3552c	-	hypothetical protein MSMEG_3552	14	67.1	187.1	1.48	2819	7857.53	120	0.9999	1
MSMEG_4148c	-	lipase	11	77.9	217.4	1.48	2570.5	7172.71	139.5	0.491	0.81398
MSMEG_4588c	-	ABC nitrate/sulfonate/bicarbonate family protein transporter, inner membrane subunit	7	88.6	247	1.48	1861.2	5187.44	158.4	0.7462	1
MSMEG_4656c	-	sugar ABC transporter ATP-binding protein	5	124.2	346.1	1.48	1862.9	5191.93	221.9	0.9472	1
MSMEG_5653c	-	cytosine/purine/uracil/thiamine/allantoin permease family protein	21	140.8	393.6	1.48	8867.3	24794	252.8	0.1591	0.41609
MSMEG_6322c	-	bifunctional wax ester synthase/acyl-CoA diacylglycerol acyltransferase	10	226.4	632.9	1.48	6793.2	18986.7	406.5	0.9855	1
MSMEG_6790	-	AP endonuclease, family protein 2	13	109.4	306.1	1.48	4268.4	11938.1	196.7	0.4373	0.8013
MSMEG_0651	-	hypothetical protein MSMEG_0651	9	340.3	940.4	1.47	9189.4	25389.7	600	0.3821	0.74232
MSMEG_0865	-	membrane flanked domain-containing protein	9	88.7	245.2	1.47	2394.5	6620.69	156.5	1	1
MSMEG_2891c	-	biphenyl-2,3-diol 1,2-dioxygenase 1	9	197.2	545.5	1.47	5324.6	14729.1	348.3	0.4956	0.81398
MSMEG_2930	-	hypothetical protein MSMEG_2930	5	67.4	186.9	1.47	1011.5	2804.11	119.5	0.9709	1
MSMEG_3767c	-	acyl-CoA synthetase	17	349.1	965.6	1.47	17803.2	49244.5	616.5	0.1312	0.36201
MSMEG_3842	-	putative esterase	7	169.2	467.5	1.47	3554.2	9818.41	298.3	0.9694	1
MSMEG_4036c	-	crotonobetaine/carnitine-CoA ligase	21	75.9	210.2	1.47	4783.6	13244.9	134.3	0.1473	0.39319
MSMEG_4093c	-	oxidoreductase, aldo/keto reductase family protein	18	30.2	83.3	1.47	1628.3	4499.33	53.2	0.5478	0.86019
MSMEG_5614c	-	hypothetical protein MSMEG_5614	3	3.7	10.4	1.47	33.5	93.18	6.6	0.3215	0.65729
MSMEG_6854c	-	3-isopropylmalate dehydratase large subunit	16	52.9	146.5	1.47	2540.2	7030.02	93.5	0.496	0.81398
MSMEG_0133	-	ABC-transporter integral membrane protein	9	133.8	368.3	1.46	3613.2	9943.5	234.5	0.5047	0.81771
MSMEG_0992	-	2-nitropropane dioxygenase, NPD	6	116.9	321.5	1.46	2104.6	5787.64	204.6	0.9953	1
MSMEG_1210c	-	hypothetical protein MSMEG_1210	8	159.8	439.5	1.46	3835.5	10548.4	279.7	0.2281	0.51929
MSMEG_1766	-	hypothetical protein MSMEG_1766	1	196.4	540.3	1.46	589.1	1620.9	343.9	1	1
MSMEG_2953	-	ethyl tert-butyl ether degradation EthD	5	221.1	609.6	1.46	3315.8	9143.68	388.5	0.7338	1
MSMEG_3079	-	hypothetical protein MSMEG_3079	10	601.9	1659.8	1.46	18055.6	49794.3	1058	0.1731	0.44036
MSMEG_3164c	-	hypothetical protein MSMEG_3164	9	490.1	1344.1	1.46	13232.7	36290.2	854	0.1363	0.37256
MSMEG_3279c	-	polyamine ABC transporter permease protein	11	208.2	571.3	1.46	6871.2	18851.5	363	0.2356	0.52796
MSMEG_3355	-	hypothetical protein MSMEG_3355	11	70.8	194.6	1.46	2336.9	6421.12	123.8	0.5155	0.8296
MSMEG_3373	-	major facilitator superfamily protein MFS_1	15	458	1257.1	1.46	20610	56571.1	799.1	0.0807	0.2633
MSMEG_3527	-	putative HTH-type transcriptional regulator	3	198.9	547.3	1.46	1789.7	4925.72	348.5	0.7426	1
MSMEG_5936c	-	hypothetical protein MSMEG_5936	3	269.6	741.7	1.46	2426.7	6675.25	472.1	0.2027	0.48584
MSMEG_6245c	-	chloramphenicol resistance protein	11	13.9	38.3	1.46	459.7	1265.17	24.4	0.6986	1
MSMEG_6273	-	integral membrane protein	3	572.6	1579.9	1.46	5153.3	14218.8	1007.3	0.977	1
MSMEG_6540	-	virulence factor Mce family protein	13	316.5	872.7	1.46	12341.6	34034.9	556.2	0.2036	0.48696
MSMEG_0449c	-	transporter, major facilitator family protein, putative	13	190.3	521	1.45	7420.4	20319.3	330.7	0.7372	1
MSMEG_2188c	-	integral membrane protein	10	234.1	639.7	1.45	7024.4	19191.3	405.6	0.4944	0.81398
MSMEG_2326	-	ABC-type molybdenum transport system, ATPase component	7	223.8	610.2	1.45	4699.1	12814.3	386.4	0.6348	0.95526
MSMEG_3210	-	inositol monophosphate phosphatase	6	74.7	204.2	1.45	1344.6	3675.45	129.5	0.9279	1
MSMEG_3510c	-	ISMsm2, transposase	7	209.5	571.1	1.45	4399.4	11992.5	361.6	0.2056	0.48902
MSMEG_3915c	-	NAD-dependent alcohol dehydrogenase	12	118.7	324	1.45	4272.9	11664.4	205.3	0.4953	0.81398
MSMEG_4679	-	hypothetical protein MSMEG_4679	10	492.1	1339.9	1.45	14762.8	40197.3	847.8	0.2313	0.5218
MSMEG_5834	-	metallo-beta-lactamase superfamily protein	7	164.8	451.2	1.45	3460.5	9475.02	286.4	0.4791	0.81398
MSMEG_6888c	-	transposase subunit	10	70.2	192.1	1.45	2106.6	5763.29	121.9	0.9997	1
MSMEG_0387	-	Rmt2 protein	15	271.9	737.3	1.44	12236.1	33177.3	465.4	0.8991	1
MSMEG_0915c	-	polyphosphate kinase 2 superfamily protein	11	144.1	391.8	1.44	4754.7	12929.1	247.7	0.4868	0.81398
MSMEG_1679c	-	AmiB	14	64	174.2	1.44	2689.9	7316.53	110.2	0.4935	0.81398
MSMEG_1837c	-	secreted protein	12	130.9	355.3	1.44	4712.8	12792.5	224.4	0.5549	0.86688
MSMEG_2061c	-	NADH dehydrogenase subunit C	15	45.1	122.2	1.44	2028.1	5496.77	77.1	0.9923	1
MSMEG_2749	-	hypothetical protein MSMEG_2749	9	244.6	665.4	1.44	6602.9	17966.8	420.9	0.3762	0.73468
MSMEG_4347	-	hypothetical protein MSMEG_4347	12	48.9	132.6	1.44	1760.8	4774.93	83.7	1	1
MSMEG_4476	-	hypothetical protein MSMEG_4476	3	388.5	1056.6	1.44	3496.2	9509.63	668.2	0.1796	0.4499
MSMEG_4714c	-	MoaC domain-containing protein	3	109.7	297.4	1.44	986.9	2676.19	187.7	0.4503	0.81252
MSMEG_4812	-	respiratory-chain NADH dehydrogenase domain-containing protein	11	34.6	93.7	1.44	1142.9	3092	59.1	0.5474	0.86016
MSMEG_4853c	-	peptidase, M24 family protein	10	66.5	179.8	1.44	1994.3	5394.46	113.3	0.983	1
MSMEG_5038	-	putative cytochrome P450 123	8	667.2	1806.4	1.44	16013.2	43353.4	1139.2	0.1805	0.45065
MSMEG_5551	-	stas domain-containing protein	7	136.7	370.8	1.44	2870.5	7787.37	234.1	0.9148	1
MSMEG_5637c	-	penicillin-binding protein 4	18	85.2	230.5	1.44	4599.3	12448.5	145.4	0.4503	0.81252
MSMEG_6358	-	mesocentin	15	339	922.5	1.44	15256.3	41513.4	583.5	0.1076	0.31283
MSMEG_6718	-	transporter, major facilitator family protein	19	23.8	64.6	1.44	1354.4	3682.82	40.9	0.9983	1
MSMEG_0609c	-	helix-turn-helix domain-containing protein	8	148.3	400.6	1.43	3560.4	9615.09	252.3	0.4733	0.81398
MSMEG_0624	-	subtilase family protein	8	62.8	168.8	1.43	1506.5	4050.62	106	0.999	1
MSMEG_0675c	-	putative cytochrome P450 144	10	189.4	508.5	1.43	5681.2	15254.9	319.1	0.3851	0.74526
MSMEG_0803	-	hypothetical protein MSMEG_0803	5	578.5	1561.8	1.43	8677.6	23426.5	983.3	0.1036	0.30517
MSMEG_0846c	-	putative monovalent cation/H+ antiporter subunit D	15	786.3	2123	1.43	35381.8	95533.3	1336.7	0.2033	0.48676
MSMEG_1140c	-	NAD(P)H-dependent glycerol-3-phosphate dehydrogenase	9	92.1	248.6	1.43	2485.9	6712.81	156.6	0.5202	0.83227
MSMEG_2315	-	hypothetical protein MSMEG_2315	20	86.9	233.9	1.43	5212	14032.2	147	0.4916	0.81398
MSMEG_2419	mutM	formamidopyrimidine-DNA glycosylase	6	327.9	884	1.43	5902	15911.5	556.1	0.3221	0.65811
MSMEG_2475c	-	putative oxidoreductase YdbC	8	74.3	200.5	1.43	1783.1	4811.52	126.2	0.947	1
MSMEG_3330c	-	hypothetical protein MSMEG_3330	2	45.9	123.5	1.43	275.3	740.94	77.6	0.8083	1
MSMEG_3538c	-	cyclopropane-fatty-acyl-phospholipid synthase 1	9	533.8	1434.1	1.43	14413.9	38719.4	900.2	0.2442	0.53878
MSMEG_3565c	-	hypothetical protein MSMEG_3565	1	174.1	468.1	1.43	522.2	1404.31	294	1	1
MSMEG_3754c	-	TPR repeat-containing protein	7	169.9	456.9	1.43	3567.9	9594.94	287	0.4633	0.81398
MSMEG_5077	-	integral membrane protein	6	265.9	714.7	1.43	4785.5	12864.2	448.8	0.4648	0.81398
MSMEG_5385c	-	metallo-beta-lactamase family protein	19	146.7	396.4	1.43	8361.1	22597.3	249.8	0.121	0.34059
MSMEG_5539	-	hypothetical protein MSMEG_5539	7	301.9	811.4	1.43	6339.9	17038.8	509.5	0.3017	0.62926
MSMEG_6012c	-	putative acyl-CoA dehydrogenase	10	92.2	248.8	1.43	2765.6	7463.07	156.6	0.999	1
MSMEG_6538	-	3-oxoacyl-(acyl-carrier-protein) reductase, putative	6	316.8	852	1.43	5702.3	15335.2	535.2	0.3824	0.74243
MSMEG_0277c	-	putative aminotransferase	11	93.5	249.8	1.42	3086.5	8244.48	156.3	0.4914	0.81398
MSMEG_2866c	-	thioesterase family protein	7	132.8	356.6	1.42	2788.8	7488.19	223.8	0.4702	0.81398
MSMEG_3396c	-	transcriptional regulator, IclR family protein	11	60.1	160.9	1.42	1983.3	5310.21	100.8	0.371	0.72726
MSMEG_3564c	bfr	bacterioferritin	6	418.5	1120.2	1.42	7533.5	20164.1	701.7	0.7318	1
MSMEG_3610	-	hypothetical protein MSMEG_3610	7	216.6	579.3	1.42	4548.7	12164.5	362.7	0.317	0.65086
MSMEG_3789	-	inner membrane permease YgbN	7	154.6	415	1.42	3245.7	8714.7	260.4	1	1
MSMEG_5047c	-	drug resistance transporter Bcr/CflA subfamily protein	7	537.5	1435.6	1.42	11288.2	30146.9	898	0.7566	1
MSMEG_5683	map	methionine aminopeptidase, type I	4	355.7	953.3	1.42	4268.3	11439.9	597.6	0.5913	0.90832
MSMEG_6116	-	putative OHCU decarboxylase	6	231	616.3	1.42	4158.1	11094.2	385.3	0.7876	1
MSMEG_6794c	-	DNA-binding protein	13	57.3	152.9	1.42	2233.2	5961.54	95.6	0.2906	0.61606
MSMEG_0215c	-	YhhW family protein	8	177.4	469.9	1.41	4257.5	11277.6	292.5	0.5204	0.83227
MSMEG_1046	-	ABC-type molybdenum transport system, ATPase component	7	222.3	591.2	1.41	4667.8	12414.2	368.9	0.6136	0.93171
MSMEG_1216c	-	ABC-type transport system periplasmic substrate-binding protein	13	144	382	1.41	5616.1	14897	238	0.3998	0.7608
MSMEG_1412c	-	amino acid permease	15	103.3	274.1	1.41	4647.3	12333.6	170.8	0.9869	1
MSMEG_1518c	-	hypothetical protein MSMEG_1518	4	1151.6	3065.6	1.41	13818.7	36786.8	1914	0.1715	0.43806
MSMEG_5191c	-	siderophore binding protein	2	197.1	524.3	1.41	1182.3	3145.93	327.3	0.885	1
MSMEG_5322c	-	hypothetical protein MSMEG_5322	5	526.3	1397.4	1.41	7893.8	20960.3	871.1	0.1261	0.35199
MSMEG_5560	-	hypothetical protein MSMEG_5560	7	56.3	149.7	1.41	1182	3143.27	93.4	0.9774	1
MSMEG_6117c	-	glucarate dehydratase	8	55.1	146.6	1.41	1322.1	3517.48	91.5	0.4858	0.81398
MSMEG_1385	-	PAP2 superfamily protein	14	707.1	1862.2	1.4	29699.4	78213.6	1155.1	0.0144	0.07122
MSMEG_1486	-	RNA polymerase sigma factor SigL	10	153.9	405.4	1.4	4616.5	12161.2	251.5	0.4891	0.81398
MSMEG_2165	-	transketolase, N- subunit	8	63.8	168.9	1.4	1531.4	4053.08	105.1	0.1716	0.43806
MSMEG_2665	-	hypothetical protein MSMEG_2665	4	180	473.4	1.4	2159.8	5680.47	293.4	0.3652	0.72028
MSMEG_2988c	-	carbon-nitrogen hydrolase family protein	12	202	534	1.4	7271.5	19223.4	332	0.1788	0.44958
MSMEG_3326c	-	carboxylate-amine ligase	18	146.9	388.6	1.4	7931.8	20985	241.7	0.9826	1
MSMEG_3606	-	transcriptional regulator	6	171.4	452.7	1.4	3085.7	8149.27	281.3	0.9897	1
MSMEG_3632	gnd	6-phosphogluconate dehydrogenase	17	301.3	796.9	1.4	15366.6	40643	495.6	0.1398	0.37966
MSMEG_3634	-	inositol-5-monophosphate dehydrogenase	6	760.3	2003.7	1.4	13685	36066.7	1243.4	0.3803	0.74049
MSMEG_5091	-	hypothetical protein MSMEG_5091	19	71.7	189.3	1.4	4086.2	10791.6	117.6	0.2459	0.54146
MSMEG_5194	-	integral membrane protein	12	364.6	962.7	1.4	13124.7	34657.7	598.1	0.2265	0.51741
MSMEG_5742c	-	acyltransferase domain-containing protein	11	286.5	754.1	1.4	9453.3	24883.8	467.6	0.1944	0.47459
MSMEG_6464	-	hypothetical protein MSMEG_6464	5	543.5	1430.3	1.4	8153.2	21454.5	886.8	0.2627	0.57171
MSMEG_0054	-	ISMsm2, transposase	7	187	491	1.39	3926.5	10311.9	304.1	0.1468	0.39217
MSMEG_1795c	-	2-deoxy-scyllo-inosamine dehydrogenase	9	276.6	727.3	1.39	7468.3	19636.4	450.7	0.3871	0.74706
MSMEG_3298	-	response regulator receiver domain-containing protein	6	89.2	233.5	1.39	1606.5	4203.03	144.3	0.998	1
MSMEG_6770	-	hypothetical protein MSMEG_6770	6	154.7	404.2	1.39	2783.8	7275.95	249.6	0.4748	0.81398
MSMEG_0313c	edd	phosphogluconate dehydratase	11	95.7	249.8	1.38	3159.4	8244.78	154.1	0.4796	0.81398
MSMEG_1543	-	eptc-inducible aldehyde dehydrogenase	17	196.4	510.5	1.38	10017.5	26037.2	314.1	0.171	0.4375
MSMEG_1682c	-	flavin-containing monooxygenase FMO	16	70.2	182.5	1.38	3371.5	8758.4	112.2	0.2761	0.59205
MSMEG_2330	-	SAM-dependent methyltransferase	10	134.3	348.7	1.38	4028.2	10460.9	214.4	0.4748	0.81398
MSMEG_2851c	-	hypothetical protein MSMEG_2851	13	20.3	52.8	1.38	792.8	2058.28	32.4	0.974	1
MSMEG_3140	-	ABC transporter ATP-binding protein	11	251	651.6	1.38	8284.5	21502.5	400.5	0.3094	0.63858
MSMEG_3425c	-	TetR-family protein transcriptional regulator	6	194.9	508.4	1.38	3508.8	9151.71	313.5	0.2415	0.53546
MSMEG_4431c	-	putative regulatory protein	20	68.6	179.2	1.38	4117.7	10751.6	110.6	0.9763	1
MSMEG_4883	-	AMP-dependent synthetase and ligase	14	65.2	169.4	1.38	2740.4	7115.04	104.2	0.4997	0.81456
MSMEG_6450	-	hypothetical protein MSMEG_6450	20	67.1	174.9	1.38	4023.4	10493.6	107.8	0.4124	0.7743
MSMEG_6515c	treS	trehalose synthase	32	371.5	968.8	1.38	35659.9	93000.7	597.3	0.0146	0.07199
MSMEG_0765	-	zinc finger, UBP-type	5	655.9	1697.5	1.37	9838.3	25462.2	1041.6	0.0992	0.30428
MSMEG_0889	-	succinic semialdehyde dehydrogenase	15	417.9	1076.7	1.37	18803.6	48450.3	658.8	0.0856	0.27494
MSMEG_1631	-	DNA-binding protein	7	218.4	563.5	1.37	4587	11832.7	345	0.5749	0.88923
MSMEG_2677c	-	large membrane protein	6	107.9	278.7	1.37	1942.8	5016.71	170.8	0.9174	1
MSMEG_2792c	-	Clp amino terminal domain-containing protein	1	195.3	506	1.37	585.9	1518.1	310.7	0.8658	1
MSMEG_2924c	-	permease binding-protein component	8	428.7	1105.5	1.37	10289.2	26531.5	676.8	0.4494	0.81243
MSMEG_3080	-	hypothetical protein MSMEG_3080	6	200.7	520	1.37	3612.1	9360.42	319.4	0.7152	1
MSMEG_3470	-	NAD-dependent epimerase/dehydratase	6	49.7	128.7	1.37	894.2	2316.22	79	0.4137	0.77579
MSMEG_3713	-	hypothetical protein MSMEG_3713	6	451	1162.8	1.37	8118.5	20930.9	711.8	0.249	0.54757
MSMEG_3952	-	hypothetical protein MSMEG_3952	6	66.5	171.3	1.37	1197.1	3084.15	104.8	0.9958	1
MSMEG_4449c	-	putative transcriptional regulator	7	429.4	1107.2	1.37	9016.6	23251.8	677.9	0.3003	0.6277
MSMEG_5710c	-	hypothetical protein MSMEG_5710	11	146.2	378.2	1.37	4823.2	12479.4	232	0.7866	1
MSMEG_5888	-	hypothetical protein MSMEG_5888	1	1962	5060.5	1.37	5885.9	15181.5	3098.5	0.392	0.75392
MSMEG_5994c	-	putative acyl-CoA dehydrogenase	10	36.2	93.6	1.37	1084.6	2808.05	57.4	0.295	0.62211
MSMEG_6811c	-	hypothetical protein MSMEG_6811	12	183.5	474	1.37	6605.5	17064.2	290.5	0.4615	0.81398
MSMEG_6866	-	dipeptide transport system permease protein DppB	12	283.9	733.4	1.37	10221.3	26400.7	449.4	0.295	0.62211
MSMEG_1050	-	SAM-dependent methyltransferase	10	135.7	348	1.36	4070.1	10440.8	212.4	0.4726	0.81398
MSMEG_1696c	-	regulatory protein, MarR	1	406.1	1040.4	1.36	1218.2	3121.28	634.3	0.496	0.81398
MSMEG_3076c	ggt	gamma-glutamyltransferase	15	201.8	516.3	1.36	9080.3	23235	314.5	0.2447	0.53971
MSMEG_3705	-	major facilitator superfamily protein MFS_1	10	145.3	372.3	1.36	4360.1	11169.3	227	0.1371	0.37445
MSMEG_4582c	-	hypothetical protein MSMEG_4582	15	210.4	540.5	1.36	9465.8	24322.5	330.2	0.2676	0.57937
MSMEG_5473	-	transporter	14	404.6	1036.8	1.36	16991.7	43547.1	632.3	0.0707	0.23824
MSMEG_5556	-	MFS permease	8	590.4	1515.3	1.36	14168.6	36367.6	925	0.3533	0.70429
MSMEG_5843c	-	hypothetical protein MSMEG_5843	5	257.4	658.5	1.36	3860.9	9877.7	401.1	0.5849	0.90111
MSMEG_5877c	-	hypothetical protein MSMEG_5877	10	345.8	886.4	1.36	10374.4	26591.6	540.6	0.1763	0.44529
MSMEG_6303c	-	para-nitrobenzyl esterase	5	136.3	349.1	1.36	2043.9	5235.82	212.8	0.4692	0.81398
MSMEG_6668	-	ABC transporter, periplasmic substrate-binding protein, putative	17	69.6	178.5	1.36	3550.8	9103.13	108.9	0.5005	0.81507
MSMEG_1501	-	methyltransferase, putative, family protein	16	57.9	147.6	1.35	2778.1	7085.15	89.7	0.49	0.81398
MSMEG_2344c	-	dehydrogenase	15	266.3	681.1	1.35	11983.1	30649	414.8	0.2234	0.51242
MSMEG_3034	-	metallopeptidase, M24 family protein	8	130.8	333.8	1.35	3138.4	8010.7	203	0.5504	0.86326
MSMEG_5242c	-	acyltransferase, ws/dgat/mgat subfamily protein	5	109.1	278.8	1.35	1636.4	4181.5	169.7	0.9833	1
MSMEG_5616c	-	glyoxalase/bleomycin resistance protein/dioxygenase	9	61.5	156.7	1.35	1661.7	4230.57	95.1	0.9666	1
MSMEG_0019	-	amino acid adenylation	182	71.6	181.4	1.34	39074.9	99047.4	109.8	0.037	0.14532
MSMEG_0692c	-	hypothetical protein MSMEG_0692	14	142	360.3	1.34	5962.1	15133.4	218.4	0.4602	0.81398
MSMEG_0796	-	ABC transporter integral membrane subunit	7	222.8	564.2	1.34	4679.2	11847.5	341.3	0.1554	0.40864
MSMEG_1035	-	hypothetical protein MSMEG_1035	20	88.6	224.9	1.34	5317	13492.1	136.3	0.4875	0.81398
MSMEG_1784c	-	type I topoisomerase	17	162.6	412.4	1.34	8293.3	21032	249.8	0.3267	0.66408
MSMEG_3543c	-	soluble secreted antigen MPT53	5	344.7	872.4	1.34	5170.2	13085.6	527.7	0.4762	0.81398
MSMEG_4668	-	oxidoreductase alpha (molybdopterin) subunit	19	149.1	377.1	1.34	8500.1	21493.1	227.9	0.1958	0.47714
MSMEG_4743	-	hypothetical protein MSMEG_4743	10	457.6	1155	1.34	13728.8	34649.8	697.4	0.1954	0.47651
MSMEG_5617c	-	immunogenic protein MPT63	5	139.2	353.4	1.34	2087.7	5300.37	214.2	0.9993	1
MSMEG_6126	-	D-isomer specific 2-hydroxyacid dehydrogenase	12	106.7	269.4	1.34	3840.1	9698.07	162.7	0.4989	0.81398
MSMEG_6295	-	shikimate transporter	18	251.9	636.4	1.34	13604	34366.4	384.5	0.1861	0.45933
MSMEG_6568	-	regulatory protein, LuxR, putative	7	113.2	287.3	1.34	2378.2	6033.3	174.1	0.9982	1
MSMEG_6816	-	molybdopterin oxidoreductase	26	81.4	206.3	1.34	6351.4	16089.1	124.8	0.2329	0.52436
MSMEG_0076	-	antigen MTB48	13	133.6	334.7	1.33	5208.8	13053.5	201.1	0.9999	1
MSMEG_2884	-	cyclohexanone monooxygenase	24	78.2	196.7	1.33	5631.5	14165.7	118.5	0.4622	0.81398
MSMEG_3362c	-	enoyl-CoA hydratase	5	65.9	165.2	1.33	988.9	2477.55	99.2	0.9978	1
MSMEG_4643c	-	resuscitation-promoting factor	4	151.6	381.2	1.33	1819.6	4574.31	229.6	0.4352	0.79902
MSMEG_5600	-	hypothetical protein MSMEG_5600	12	65	163.5	1.33	2341	5887.78	98.5	0.9963	1
MSMEG_0472c	-	putative lipoprotein	8	141.9	355	1.32	3406.2	8519.48	213.1	0.6502	0.97233
MSMEG_1329c	-	major facilitator superfamily protein MFS_1, putative	5	223.5	557.5	1.32	3352.2	8362.04	334	0.4729	0.81398
MSMEG_1574	-	glutamate decarboxylase	14	305.5	760.2	1.32	12829.5	31928.7	454.7	0.2745	0.58956
MSMEG_2244c	-	Rieske (2Fe-2S) domain-containing protein	17	42	105	1.32	2144.5	5356	63	0.9907	1
MSMEG_2909c	-	starvation-sensing protein RspA	17	184.3	459	1.32	9398.4	23409.3	274.7	0.3448	0.69042
MSMEG_3832	-	4-hydroxyacetophenone monooxygenase	20	90	225.5	1.32	5400.9	13529.7	135.5	0.3553	0.70723
MSMEG_3924c	-	peptide synthetase ScpsB, putative	12	29	72.5	1.32	1045.5	2611.74	43.5	0.9936	1
MSMEG_4424	-	endoribonuclease L-PSP	5	65.8	164	1.32	987.3	2459.83	98.2	0.7368	1
MSMEG_4492	-	amidase	6	270.2	673.5	1.32	4864.3	12123.6	403.3	0.9992	1
MSMEG_5244c	-	two component transcriptional regulatory protein devr	2	423.8	1060.4	1.32	2542.6	6362.13	636.6	0.7809	1
MSMEG_5674c	-	membrane transport protein	6	435	1086.8	1.32	7829.1	19561.5	651.8	0.4896	0.81398
MSMEG_0544	-	transcriptional regulator	8	52.5	130.4	1.31	1259	3130.75	78	0.9643	1
MSMEG_3305	-	hypothetical protein MSMEG_3305	5	116.9	289.3	1.31	1753	4339.93	172.5	0.9177	1
MSMEG_4915c	-	alpha-glucan phosphorylase family protein	23	236.7	588.3	1.31	16331.9	40594.7	351.6	0.2012	0.48398
MSMEG_5128c	-	hypothetical protein MSMEG_5128	4	437.6	1086.7	1.31	5250.8	13040.1	649.1	0.3011	0.6284
MSMEG_5993c	-	putative acyl-CoA dehydrogenase	11	54	134.1	1.31	1783.6	4423.97	80	0.4954	0.81398
MSMEG_6247c	-	hypothetical protein MSMEG_6247	9	33.8	84.2	1.31	913.8	2272.39	50.3	1	1
MSMEG_6874c	-	aldehyde dehydrogenase	10	113.2	279.9	1.31	3394.7	8398.02	166.8	0.2292	0.52056
MSMEG_1757c	-	DEAD/DEAH box helicase	30	119.8	294.3	1.3	10779.2	26491.4	174.6	0.2494	0.54773
MSMEG_3402	-	cytosine permease, putative	11	82	201.6	1.3	2706.5	6651.65	119.6	0.4976	0.81398
MSMEG_4149	-	acetaldehyde dehydrogenase	12	104.9	257.9	1.3	3774.8	9285.14	153.1	0.3195	0.6538
MSMEG_4437c	ctaD	cytochrome c oxidase, subunit I	18	117.2	288.8	1.3	6329.9	15597.2	171.6	0.2098	0.49353
MSMEG_4717c	-	carboxyl transferase domain-containing protein	19	228.8	563.5	1.3	13044.3	32117.8	334.6	0.2384	0.53087
MSMEG_5365c	-	RNA polymerase sigma-70 factor	1	20.7	51	1.3	62.2	153.02	30.3	0.295	0.62211
MSMEG_6174c	-	transcriptional regulator, IclR family protein	7	404.1	993.2	1.3	8486.5	20857.8	589.1	0.7412	1
MSMEG_6379	-	transporter, major facilitator family protein	15	221.3	543.3	1.3	9959	24449.1	322	0.3931	0.75452
MSMEG_6452c	-	[NADP+] succinate-semialdehyde dehydrogenase [Mycobacterium smegmatis str. MC2 155]	11	564	1387.7	1.3	18611.8	45795.3	823.7	0.1135	0.32562
MSMEG_6801c	-	kinase, pfkB family protein	6	52.9	130.4	1.3	953.1	2347.44	77.5	0.9991	1
MSMEG_0204	-	hypothetical protein MSMEG_0204	11	118.5	288.8	1.29	3909.1	9530.58	170.3	0.9857	1
MSMEG_1080	-	large subunit of N,N-dimethylformamidase	33	99	241.5	1.29	9796.1	23908.8	142.6	0.4317	0.79476
MSMEG_1223c	-	hypothetical protein MSMEG_1223	1	213	519.5	1.29	638.9	1558.45	306.5	0.9025	1
MSMEG_1708c	-	ribose operon repressor, putative	7	17.5	42.7	1.29	367.1	896.13	25.2	0.9912	1
MSMEG_1958	-	PDZ domain-containing protein	6	69.9	170.6	1.29	1257.7	3071.29	100.8	0.9216	1
MSMEG_3695	-	hypothetical protein MSMEG_3695	12	96.6	236.5	1.29	3478.2	8513.4	139.9	0.7332	1
MSMEG_4576c	-	SpfH domain-containing protein	5	355.1	866.7	1.29	5326.7	13000.5	511.6	0.6051	0.92214
MSMEG_0515	-	sugar transporter sugar binding lipoprotein	14	32.9	79.8	1.28	1380	3349.79	46.9	0.9758	1
MSMEG_0734c	-	Rieske (2Fe-2S) domain-containing protein	16	100.3	242.8	1.28	4812	11654.8	142.6	0.4695	0.81398
MSMEG_1692	-	ECF-family protein RNA polymerase sigma factor	7	125.6	305.3	1.28	2637.9	6412.22	179.7	0.988	1
MSMEG_2645c	-	hypothetical protein MSMEG_2645	6	358.7	868.5	1.28	6456.2	15632.4	509.8	0.8291	1
MSMEG_3972	-	transcriptional regulator, LysR family protein	6	21	51.2	1.28	378.8	921.89	30.2	0.946	1
MSMEG_5909	-	oxidoreductase	6	49.5	120.2	1.28	890.2	2164.16	70.8	0.9942	1
MSMEG_6062c	-	Fe uptake system permease	8	233	565.1	1.28	5592.9	13563	332.1	0.6082	0.92539
MSMEG_6783c	-	integral membrane protein	11	192.9	470.1	1.28	6367.1	15514.4	277.2	0.2452	0.54045
MSMEG_0941	-	AP endonuclease, family protein 2	6	238.4	573.8	1.27	4290.8	10327.6	335.4	0.9976	1
MSMEG_1016	-	secreted protein	4	346.7	833.3	1.27	4160.5	10000.1	486.6	0.8156	1
MSMEG_1333c	-	hypothetical protein MSMEG_1333	11	287.5	691.4	1.27	9486.7	22816.6	403.9	0.1747	0.44258
MSMEG_1705	-	D-xylose transport ATP-binding protein XylG	12	17.3	41.8	1.27	621.5	1503.05	24.5	0.4943	0.81398
MSMEG_2260c	-	putative transcriptional regulator	8	241.6	583.6	1.27	5798.8	14005.2	341.9	0.4801	0.81398
MSMEG_3640	glcB	malate synthase G	13	171.6	414.6	1.27	6691.4	16168	243	0.2968	0.62388
MSMEG_4187c	-	hypothetical protein MSMEG_4187	27	401.7	969	1.27	32538.6	78488.9	567.3	0.0402	0.15401
MSMEG_4246c	-	integral membrane protein	8	295.9	715.8	1.27	7102.3	17179.7	419.9	0.3625	0.71752
MSMEG_4606c	-	hypothetical protein MSMEG_4606	7	38.5	93	1.27	808.5	1953.23	54.5	0.9715	1
MSMEG_6044c	-	ligand-binding /sugar binding domain-containing protein	13	271.4	656.6	1.27	10584.8	25606.9	385.2	0.299	0.62596
MSMEG_6504	-	hypothetical protein MSMEG_6504	15	167.2	403.7	1.27	7522.4	18168.7	236.6	0.228	0.51924
MSMEG_6797	-	carboxymuconolactone decarboxylase	2	9	21.7	1.27	54.1	130.09	12.7	0.4165	0.77808
MSMEG_6880c	-	hydrophobic amino acid ABC transporter, putative	15	68.2	163.9	1.27	3067.9	7375.66	95.7	0.4959	0.81398
MSMEG_0125	-	integral membrane protein	14	61.5	147.2	1.26	2581.9	6183.68	85.8	0.8426	1
MSMEG_0296c	-	transcriptional regulator, MarR family protein	1	89.9	214.6	1.26	269.7	643.65	124.7	0.1677	0.43218
MSMEG_0348	-	mce-family protein mce3c	20	58.6	140.8	1.26	3515.2	8445.17	82.2	0.4967	0.81398
MSMEG_0433c	-	nitrite extrusion protein	16	265.3	634.2	1.26	12734.4	30441.8	368.9	0.2336	0.52488
MSMEG_1596	-	transcriptional regulator	5	66.8	160.4	1.26	1002.5	2406.67	93.6	0.9673	1
MSMEG_2296	-	secreted protein	4	353.9	845.5	1.26	4247	10146.1	491.6	0.8328	1
MSMEG_2597	-	aldehyde dehydrogenase	7	74.5	178.9	1.26	1565.4	3757.69	104.4	0.9627	1
MSMEG_2886c	-	stress responsive A/B barrel domain family protein	3	43.9	105.1	1.26	395.1	945.56	61.2	0.9412	1
MSMEG_5006	-	phosphohistidine phosphatase	3	158	377.7	1.26	1422.1	3399.69	219.7	0.963	1
MSMEG_6029	-	hypothetical protein MSMEG_6029	12	87.2	208.8	1.26	3140	7516.71	121.6	0.6676	0.99129
MSMEG_6505	-	NfnB protein	7	116.8	278.8	1.26	2452	5854.42	162	0.9833	1
MSMEG_6648	pyc	pyruvate carboxylase	43	56.2	134.4	1.26	7249.9	17340.6	78.2	0.2498	0.54843
MSMEG_0641c	-	binding-protein-dependent transport systems inner membrane component	15	128.5	305.5	1.25	5784.6	13746.4	176.9	0.4896	0.81398
MSMEG_1497c	-	acyl-CoA dehydrogenase family protein member 8	14	61.2	145.6	1.25	2570.9	6116.95	84.4	0.9999	1
MSMEG_1997	-	N-acyl-D-glutamate amidohydrolase	13	74.7	177.5	1.25	2913.2	6922.39	102.8	0.563	0.87668
MSMEG_2371c	-	low molecular weight protein antigen 6	3	1.4	3.4	1.25	12.7	30.33	2	0.478	0.81398
MSMEG_3063	-	LemA protein	6	334	792.1	1.25	6011.6	14257.5	458.1	0.2194	0.51021
MSMEG_3397c	-	acetylornithine deacetylase	14	67.7	161.2	1.25	2844.3	6772.3	93.5	1	1
MSMEG_4836c	-	FadE12_1	13	46	109.7	1.25	1793.7	4276.59	63.7	0.4514	0.81363
MSMEG_4913	-	LpqM protein	10	328.1	780.6	1.25	9841.6	23418.9	452.6	0.1465	0.39183
MSMEG_5012	-	trans-sialidase, putative	2	205.3	487.1	1.25	1231.6	2922.77	281.9	0.9227	1
MSMEG_5490	-	hypothetical protein MSMEG_5490	15	135.1	322.1	1.25	6078.4	14493.3	187	0.8051	1
MSMEG_0773	-	acetyltransferase	9	91.6	215.8	1.24	2474.2	5826.8	124.2	0.8552	1
MSMEG_0817	-	LysR-family protein transcriptional regulator	9	280.8	663.7	1.24	7580.7	17918.6	382.9	0.3173	0.65089
MSMEG_1332c	-	hypothetical protein MSMEG_1332	14	192	451.9	1.24	8062.4	18980.6	260	0.1209	0.34045
MSMEG_1421	-	hypothetical protein MSMEG_1421	3	137	322.7	1.24	1233.2	2904.3	185.7	0.5438	0.85649
MSMEG_2167	-	aminopeptidase, putative	16	36.7	86.4	1.24	1760	4145.78	49.7	1	1
MSMEG_2966c	-	major facilitator family protein transporter	10	173	407.6	1.24	5189.6	12228.3	234.6	0.7872	1
MSMEG_3682	-	hypothetical protein MSMEG_3682	6	219.6	517	1.24	3952.1	9305.77	297.4	0.4829	0.81398
MSMEG_4044c	-	GAF domain-containing protein	22	59	139	1.24	3893.2	9175.84	80	0.4901	0.81398
MSMEG_4247	-	integral membrane protein	10	239.1	563.6	1.24	7172.8	16906.7	324.5	0.3079	0.63685
MSMEG_5457c	-	shikimate 5-dehydrogenase	9	106.8	252.4	1.24	2882.3	6815.21	145.7	0.9856	1
MSMEG_6522c	-	ABC transporter, inner membrane subunit	9	125.3	295.2	1.24	3382.7	7969.21	169.9	1	1
MSMEG_1045	-	integral membrane protein	9	280.2	659	1.23	7566.1	17794.3	378.8	0.1059	0.30936
MSMEG_1774c	-	hypothetical protein MSMEG_1774	5	243.5	572.2	1.23	3652.3	8582.86	328.7	0.4456	0.80926
MSMEG_1785	-	hypothetical protein MSMEG_1785	18	167.7	393	1.23	9056.6	21221.5	225.3	0.3588	0.71188
MSMEG_2116c	-	PTS system, glucose-specific IIBC component	20	83.2	194.8	1.23	4994.1	11686.1	111.5	0.4919	0.81398
MSMEG_2325	-	integral membrane protein	9	282.3	663.5	1.23	7621.2	17915.1	381.3	0.1021	0.30484
MSMEG_2467	-	transketolase, central region	23	58.1	136.2	1.23	4007.5	9394.69	78.1	0.4941	0.81398
MSMEG_3344c	-	hypothetical protein MSMEG_3344	21	121	284.4	1.23	7622.7	17917.4	163.4	0.2694	0.58177
MSMEG_3490c	-	putative membrane acyltransferase	13	481.8	1130.1	1.23	18789.2	44075.5	648.4	0.3366	0.67804
MSMEG_4259	-	hypothetical protein MSMEG_4259	12	265.3	623.9	1.23	9550.8	22462	358.6	0.2649	0.57556
MSMEG_4654c	-	aldo/keto reductase	9	55	129.2	1.23	1486	3488.01	74.1	1	1
MSMEG_5046c	-	drug transporter	11	359.9	846.7	1.23	11876	27940	486.8	0.3026	0.62957
MSMEG_5178c	-	integral membrane protein	12	240.5	564.1	1.23	8656.9	20308.7	323.7	0.5409	0.85334
MSMEG_5220c	-	esterase/lipase/thioesterase	9	362.7	849.2	1.23	9794.2	22928.4	486.5	0.4944	0.81398
MSMEG_5682c	-	hypothetical protein MSMEG_5682	8	204.8	479.1	1.23	4916.2	11498.8	274.3	0.3043	0.63115
MSMEG_5746c	-	gas vesicle protein	8	65.4	153.1	1.23	1569.6	3674.02	87.7	1	1
MSMEG_6806c	uvrA	excinuclease ABC, A subunit	25	88	206.1	1.23	6602.9	15458.2	118.1	0.4676	0.81398
MSMEG_1882	-	acyltransferase, ws/dgat/mgat subfamily protein	12	657.5	1533.8	1.22	23668.4	55215.5	876.3	0.1269	0.35393
MSMEG_4124	-	hypothetical protein MSMEG_4124	19	47.6	110.6	1.22	2715.2	6303.83	63	0.4441	0.80851
MSMEG_4159c	-	IS6120, transposase	18	148.4	345	1.22	8016.2	18628.3	196.5	0.2549	0.55835
MSMEG_5312c	-	ABC-type multidrug transport system ATPase component	1	6.2	14.5	1.22	18.7	43.5	8.3	0.502	0.81573
MSMEG_5597	-	transcriptional regulator, TetR family protein	8	164.7	383	1.22	3952.8	9190.97	218.3	0.4747	0.81398
MSMEG_5955	-	protein-tyrosine kinase, putative	9	93.3	217	1.22	2519.6	5859.08	123.7	0.491	0.81398
MSMEG_6266	-	thiocyanate hydrolase beta subunit	17	204.5	476.4	1.22	10427.5	24293.9	271.9	0.4381	0.80171
MSMEG_6541c	-	anti-sigma factor antagonist	2	436.1	1017.1	1.22	2616.8	6102.83	581	0.9997	1
MSMEG_6640c	-	hypothetical protein MSMEG_6640	2	256.4	597.8	1.22	1538.3	3586.53	341.4	0.7791	1
MSMEG_0011	-	FAD-binding 9, siderophore-interacting	10	142.7	329.7	1.21	4282.1	9891.39	187	0.6838	1
MSMEG_0260	-	DNA-binding protein	7	215.7	497.5	1.21	4529.2	10447.7	281.8	0.5036	0.81715
MSMEG_0364	-	hypothetical protein MSMEG_0364	1	103.5	239.9	1.21	310.4	719.83	136.5	1	1
MSMEG_0588	-	putative rhamnose tranport protein, MFS family protein	14	543.6	1259.7	1.21	22831.1	52909.4	716.1	0.0437	0.16378
MSMEG_0671c	-	S-(hydroxymethyl)glutathione dehydrogenase	14	249.4	574.9	1.21	10474.1	24147.2	325.6	0.7172	1
MSMEG_1448c	-	integral membrane transporter	10	63.1	146.1	1.21	1892.7	4383.86	83	0.9998	1
MSMEG_1972	-	methane monooxygenase component C	13	101	233.9	1.21	3940.5	9122.63	132.9	1	1
MSMEG_1986	-	tartrate dehydrogenase	11	82	189.3	1.21	2705	6247.57	107.3	0.7281	1
MSMEG_2449	mmsA	methylmalonate-semialdehyde dehydrogenase	9	278.7	644.5	1.21	7526	17402.7	365.8	0.7618	1
MSMEG_2739	-	hypothetical protein MSMEG_2739	22	190.9	441	1.21	12602	29103	250	0.2744	0.58953
MSMEG_2929	-	thioesterase family protein	6	140.4	325.5	1.21	2527.8	5859.55	185.1	0.999	1
MSMEG_3222	-	prolipoprotein diacylglyceryl transferase	14	51.1	118.6	1.21	2146.1	4981.25	67.5	0.493	0.81398
MSMEG_3434	-	peptidyl-prolyl cis-trans isomerase domain-containing protein	4	402.9	934.8	1.21	4834.3	11218.2	532	0.4633	0.81398
MSMEG_3455	hslR	heat shock protein 15	4	528.5	1218.5	1.21	6341.9	14621.6	690	0.9789	1
MSMEG_3461	katG	catalase/peroxidase HPI	21	196.2	453.2	1.21	12363.3	28553	257	0.4103	0.77187
MSMEG_3619	-	short chain dehydrogenase	4	511.3	1180.9	1.21	6135.4	14170.7	669.6	0.4775	0.81398
MSMEG_3829	-	esterase	9	185	429.2	1.21	4996	11588.4	244.2	0.7556	1
MSMEG_4531c	cysW	sulfate ABC transporter, permease protein CysW	6	87.5	202.1	1.21	1575.4	3638.06	114.6	1	1
MSMEG_4697c	-	hypothetical protein MSMEG_4697	4	44.1	102.1	1.21	528.7	1225	58	0.9865	1
MSMEG_5082c	tag	DNA-3-methyladenine glycosylase I	4	494	1140.1	1.21	5928.3	13680.9	646.1	0.3174	0.65089
MSMEG_5410	-	radical SAM domain-containing protein	10	47.1	108.8	1.21	1412.1	3264.38	61.7	0.498	0.81398
MSMEG_5609	-	carotenoid oxygenase	22	81.1	187.4	1.21	5349.7	12368.2	106.3	0.7618	1
MSMEG_5774	-	tRNA-dihydrouridine synthase, putative	6	871.6	2020.6	1.21	15689.3	36370.3	1148.9	0.0929	0.29375
MSMEG_6255c	-	hypothetical protein MSMEG_6255	18	210.4	485.7	1.21	11359.1	26229.6	275.4	0.5192	0.83173
MSMEG_6694c	-	hypothetical protein MSMEG_6694	1	20.7	48	1.21	62.1	143.89	27.3	0.3642	0.71919
MSMEG_1068c	-	regulatory protein	4	339.1	776.7	1.2	4068.9	9320.66	437.6	0.6781	1
MSMEG_1204	-	3-oxoacyl-(acyl carrier protein) synthase II	8	161	368.7	1.2	3863.7	8849.46	207.7	0.4921	0.81398
MSMEG_1668	-	pyridoxamine 5'-phosphate oxidase family protein	2	463.1	1063.6	1.2	2778.9	6381.35	600.4	0.9663	1
MSMEG_3225	-	ferredoxin-dependent glutamate synthase 1	32	270.8	620.3	1.2	25995.5	59551	349.5	0.0262	0.1136
MSMEG_4202c	-	hypothetical protein MSMEG_4202	7	72.7	166.5	1.2	1526	3497.37	93.9	0.9895	1
MSMEG_5574c	-	substrate binding protein	16	86.8	199.4	1.2	4166	9568.88	112.6	0.9972	1
MSMEG_1031	-	hypothetical protein MSMEG_1031	6	498.3	1137.7	1.19	8969.6	20478.5	639.4	0.1607	0.41897
MSMEG_1158	-	5-oxovalerate dehydrogenase	9	63.2	143.6	1.19	1705.2	3877.09	80.4	0.4684	0.81398
MSMEG_2009	-	regulatory protein GntR, HTH:GntR, C-	6	87.7	200.5	1.19	1579	3608.53	112.8	0.9955	1
MSMEG_2273	hypF	[NiFe] hydrogenase maturation protein HypF [Mycobacterium smegmatis str. MC2 155]	19	25.9	59	1.19	1474.2	3361.07	33.1	0.9982	1
MSMEG_3856c	-	transcriptional regulator, CadC	11	101.5	231.3	1.19	3349	7631.63	129.8	0.998	1
MSMEG_5725	-	aminotransferase	10	299.2	683.8	1.19	8976.2	20513.5	384.6	0.5031	0.81673
MSMEG_5968c	-	polysaccharide biosynthesis protein	23	171.9	391.3	1.19	11861.2	27002.9	219.4	0.1342	0.36787
MSMEG_6070	rpmE2	50S ribosomal protein L31 type B	2	148	336.8	1.19	887.8	2020.61	188.8	0.9983	1
MSMEG_6242c	-	alcohol dehydrogenase, iron-containing	17	56.5	128.6	1.19	2881.3	6559.6	72.1	1	1
MSMEG_6612c	moxR	ATPase, MoxR family protein	8	92.7	212.1	1.19	2224.2	5090.64	119.4	0.4549	0.81398
MSMEG_0180c	-	putative HTH-type transcriptional regulator	3	117.2	265.8	1.18	1054.6	2391.76	148.6	0.9934	1
MSMEG_2433c	-	D-alanyl-D-alanine carboxypeptidase	6	348.1	786.6	1.18	6265	14158.7	438.5	0.2058	0.48908
MSMEG_2442	rnhB	ribonuclease HII	12	201.5	457.7	1.18	7254.6	16478.8	256.2	0.5414	0.85393
MSMEG_5234	-	short-chain dehydrogenase/reductase SDR	4	239.4	540.9	1.18	2872.8	6490.32	301.5	0.4538	0.81398
MSMEG_5247c	-	PhoH family protein	4	229	519.7	1.18	2747.6	6236.58	290.7	0.7377	1
MSMEG_5557c	-	hypothetical protein MSMEG_5557	5	174.7	397	1.18	2620.1	5954.91	222.3	0.5515	0.86411
MSMEG_6179	-	acetyl-coenzyme A synthetase	28	522.3	1185.1	1.18	43869.1	99550.8	662.9	0.0263	0.11388
MSMEG_0168	-	formyl-coenzyme A transferase	10	215.6	486.3	1.17	6468.8	14589.1	270.7	0.3853	0.74526
MSMEG_1269c	-	Ser/Thr protein phosphatase family protein	18	53.1	119.5	1.17	2869.1	6452.95	66.4	0.9861	1
MSMEG_2286	-	aminoglycoside phosphotransferase	10	235.5	531.3	1.17	7066.3	15939	295.8	0.2219	0.51124
MSMEG_2380c	-	sugar transporter family protein	6	57.7	129.5	1.17	1038.2	2330.47	71.8	0.7672	1
MSMEG_2638	-	hypothetical protein MSMEG_2638	14	93.5	210.3	1.17	3927.2	8833.57	116.8	0.49	0.81398
MSMEG_3341c	-	transposase IS116/IS110/IS902	17	139.1	314	1.17	7094.1	16016.4	174.9	0.6978	1
MSMEG_4923c	-	hypothetical protein MSMEG_4923	6	140.1	315.8	1.17	2521.2	5683.62	175.7	0.9607	1
MSMEG_5705	-	hypothetical protein MSMEG_5705	8	91.8	207.2	1.17	2204	4973.84	115.4	1	1
MSMEG_6563c	-	dihydrokaempferol 4-reductase	12	84.3	189.7	1.17	3036.3	6829.31	105.4	1	1
MSMEG_0587	rhaU	L-rhamnose 1-epimerase	4	257.5	575.7	1.16	3089.7	6907.9	318.2	0.9771	1
MSMEG_1082	-	putative response regulator	9	75.5	169.1	1.16	2038.4	4565.65	93.6	0.7711	1
MSMEG_1298	-	guanine deaminase	13	32.3	72.2	1.16	1261.1	2816.89	39.9	0.5078	0.82099
MSMEG_1870c	-	hypothetical protein MSMEG_1870	44	74.7	166.8	1.16	9861.3	22011.3	92	0.1134	0.32547
MSMEG_1894c	-	short chain dehydrogenase	8	143.1	320.6	1.16	3434.9	7693.7	177.4	0.3522	0.70293
MSMEG_2036	-	hydrolase, alpha/beta fold family protein	6	25.8	57.8	1.16	464.7	1039.71	31.9	0.9886	1
MSMEG_2347c	-	phytoene dehydrogenase	14	191.1	426.3	1.16	8024.9	17905	235.2	0.1546	0.40701
MSMEG_3195	-	hypothetical protein MSMEG_3195	2	678.5	1514.9	1.16	4070.9	9089.68	836.5	0.3999	0.7608
MSMEG_4382	-	dehydrogenase/reductase SDR family protein member 10	5	308.4	690.8	1.16	4625.9	10361.6	382.4	0.4897	0.81398
MSMEG_4716c	-	acetyl-/propionyl-coenzyme A carboxylase alpha chain	12	160.7	359.6	1.16	5785.6	12947.4	198.9	0.3756	0.73415
MSMEG_4885c	-	hypothetical protein MSMEG_4885	11	66.3	147.7	1.16	2188.8	4875.35	81.4	0.4479	0.81117
MSMEG_6587c	hrpA	ATP-dependent helicase HrpA	28	21.6	48.2	1.16	1814.7	4048.45	26.6	0.9991	1
MSMEG_6614c	-	integral membrane protein	5	450.7	1006.2	1.16	6760.5	15092.9	555.5	0.842	1
MSMEG_6876c	-	branched chain amino acid transport ATP-binding protein	5	124.7	278.9	1.16	1871	4184.01	154.2	0.9194	1
MSMEG_0214c	-	L-sorbosone dehydrogenase	9	122.7	272.9	1.15	3313.7	7367.14	150.1	0.9383	1
MSMEG_0394	-	hypothetical protein MSMEG_0394	2	124.3	276	1.15	746.1	1656.18	151.7	0.3935	0.75462
MSMEG_2445c	-	hypothetical protein MSMEG_2445	12	188.2	418.7	1.15	6774.5	15071.8	230.5	0.3309	0.67038
MSMEG_2450	-	hypothetical protein MSMEG_2450	16	79.3	175.7	1.15	3807.4	8435.44	96.4	0.4842	0.81398
MSMEG_2464	-	2Fe-2S-binding domain-containing protein	2	4.7	10.4	1.15	28.2	62.53	5.7	0.5185	0.83173
MSMEG_3847c	tynA	tyramine oxidase	25	98.8	219	1.15	7406.8	16421.8	120.2	0.2867	0.61029
MSMEG_4561c	-	ABC Fe3+-siderophores transporter, periplasmic binding protein	8	271.1	602.1	1.15	6507.1	14449.6	330.9	0.2684	0.58054
MSMEG_5001	-	pesticide degrading monooxygenase	6	114.4	253.9	1.15	2059.9	4570.01	139.4	1	1
MSMEG_5583c	-	HNH endonuclease	15	306.1	677.9	1.15	13773.5	30503.6	371.8	0.1336	0.36683
MSMEG_5967c	-	glucose-methanol-choline oxidoreductase	31	78.6	174.9	1.15	7309.6	16267.2	96.3	0.7831	1
MSMEG_6035c	-	nitrilotriacetate monooxygenase component B	3	72.9	162.3	1.15	656.5	1460.49	89.3	0.9361	1
MSMEG_0198c	-	acyl-CoA dehydrogenase domain-containing protein	7	185.1	408	1.14	3887.8	8568.48	222.9	0.9455	1
MSMEG_0201c	-	hypothetical protein MSMEG_0201	5	552.9	1215.3	1.14	8294.1	18229.6	662.4	0.1329	0.36565
MSMEG_1429c	-	cytochrome P450-terp	13	77.6	170.9	1.14	3025.2	6664.59	93.3	1	1
MSMEG_1731c	-	IS6120, transposase	18	154.1	340.6	1.14	8323.4	18390.1	186.4	0.2435	0.53794
MSMEG_1878	-	S30AE family protein	7	345	760.4	1.14	7244.4	15967.9	415.4	0.1959	0.47721
MSMEG_1905c	-	acyl-CoA dehydrogenase protein	9	147.3	325.3	1.14	3976	8784.07	178.1	0.9956	1
MSMEG_2311	-	hypothetical protein MSMEG_2311	6	498.1	1094.4	1.14	8966.3	19699.9	596.3	0.1761	0.44495
MSMEG_2426	-	nitrogen regulatory protein P-II	4	43.5	95.5	1.14	521.6	1145.62	52	0.4779	0.81398
MSMEG_2755c	-	hypothetical protein MSMEG_2755	11	223.8	491.9	1.14	7384.8	16232.8	268.1	0.6119	0.92955
MSMEG_2819c	-	ISMsm1, transposase orfA	3	198	437.1	1.14	1782.1	3933.96	239.1	0.3364	0.67804
MSMEG_4107c	-	phosphoglycerate mutase, putative	8	137.9	304.4	1.14	3309.1	7305.76	166.5	0.561	0.87433
MSMEG_4108c	pntB	NAD(P) transhydrogenase, beta subunit	12	192.1	422.4	1.14	6915	15206.1	230.3	0.7696	1
MSMEG_4450	-	alpha/beta hydrolase	11	177.7	391.3	1.14	5863.6	12912.7	213.6	0.2501	0.54891
MSMEG_4619c	-	putative cytochrome P450 126	5	389.5	856.1	1.14	5842.5	12842	466.6	0.146	0.39081
MSMEG_4674c	tig	trigger factor	4	24.7	54.2	1.14	295.8	650.47	29.6	0.9987	1
MSMEG_5397c	recQ	ATP-dependent DNA helicase RecQ	12	215.7	476.6	1.14	7766	17159	260.9	0.2222	0.51124
MSMEG_5748c	-	hypothetical protein MSMEG_5748	3	284.3	627.8	1.14	2559	5650.32	343.5	0.4029	0.76238
MSMEG_5942c	-	AMP-dependent synthetase and ligase	36	96.5	212.8	1.14	10418.2	22986.7	116.4	0.3573	0.71016
MSMEG_6690c	-	glutamine amidotransferase class-I	6	86.7	191.6	1.14	1559.8	3448.1	104.9	0.4715	0.81398
MSMEG_0684c	-	aldehyde oxidase and xanthine dehydrogenase, molybdopterin binding	22	208.3	454.6	1.13	13745.3	30000.7	246.3	0.1174	0.33296
MSMEG_1006	-	aminoglycoside phosphotransferase	10	236.4	516.2	1.13	7090.7	15486.4	279.9	0.2213	0.51097
MSMEG_2100c	-	peptidase family protein M20/M25/M40	14	104.4	228.6	1.13	4385.1	9603.29	124.2	0.295	0.62211
MSMEG_2813	-	sensor kinase	10	124.6	273.5	1.13	3737.5	8203.96	148.9	0.9822	1
MSMEG_3229c	-	hypothetical protein MSMEG_3229	13	115.8	252.6	1.13	4514.8	9852.96	136.9	0.3346	0.67584
MSMEG_3698	-	hypothetical protein MSMEG_3698	5	563.6	1235.2	1.13	8453.9	18528.3	671.6	0.1303	0.36027
MSMEG_4367c	-	formamidase	11	244	532.4	1.13	8051.3	17568	288.4	0.4756	0.81398
MSMEG_5775	-	LytR/CpsA/Psr family protein	15	274.7	602.6	1.13	12359.8	27115.8	327.9	0.1713	0.43793
MSMEG_6027c	-	major facilitator superfamily protein MFS_1	20	274.7	601.2	1.13	16481.7	36069.9	326.5	0.3039	0.63091
MSMEG_6461c	-	hypothetical protein MSMEG_6461	6	468	1025.4	1.13	8424.5	18457.3	557.4	0.1504	0.39861
MSMEG_6775	-	major facilitator superfamily protein transporter	17	107.5	235.5	1.13	5482.3	12013	128.1	0.5236	0.83464
MSMEG_0179c	-	transcriptional regulator, GntR family protein	2	1.9	4.1	1.12	11.4	24.67	2.2	0.4024	0.76232
MSMEG_1019	-	ribonucleotide-diphosphate reductase subunit alpha	39	667	1446.6	1.12	78034.7	169256	779.7	0.0031	0.02101
MSMEG_1102	-	twin-arginine translocation pathway signal	12	176.5	383.1	1.12	6355	13792.1	206.6	0.4607	0.81398
MSMEG_2037	-	hypothetical protein MSMEG_2037	10	97.5	211.5	1.12	2924.9	6346.33	114	0.4882	0.81398
MSMEG_2342	-	putative glycosyltransferase	8	85.2	185.2	1.12	2045.1	4445.7	100	0.8806	1
MSMEG_2778c	-	ribonuclease D	6	398.6	866.9	1.12	7174.4	15604.1	468.3	0.4757	0.81398
MSMEG_2941c	-	NAD dependent epimerase/dehydratase family protein	6	327.5	710	1.12	5895.4	12779.8	382.5	0.3803	0.74049
MSMEG_3668	-	acyl-CoA dehydrogenase	11	191.4	415.3	1.12	6317.2	13705.1	223.9	0.4955	0.81398
MSMEG_3812c	-	acyl-CoA thioesterase	12	176.6	383.4	1.12	6357.2	13802.7	206.8	0.4403	0.8042
MSMEG_4355	-	peptide ABC transporter, permease protein	8	122.3	265.1	1.12	2934.9	6363.33	142.9	0.4942	0.81398
MSMEG_4459	speB	agmatinase	10	130.6	283.3	1.12	3919.2	8498.27	152.6	0.7739	1
MSMEG_4631c	-	hypothetical protein MSMEG_4631	2	196	426.3	1.12	1175.8	2557.61	230.3	0.9063	1
MSMEG_4734c	-	hypothetical protein MSMEG_4734	17	64.8	140.6	1.12	3303.8	7169.75	75.8	0.9988	1
MSMEG_5538c	-	[NADP+] succinate-semialdehyde dehydrogenase [Mycobacterium smegmatis str. MC2 155]	8	380.5	828.7	1.12	9131.2	19887.8	448.2	0.6637	0.98681
MSMEG_5770c	-	hypothetical protein MSMEG_5770	1	909.5	1981.5	1.12	2728.5	5944.61	1072	0.3995	0.7608
MSMEG_0937	regX3	DNA-binding response regulator RegX3	5	0	1.2	1.11	0	17.34	1.2	1	1
MSMEG_1126	-	hypothetical protein MSMEG_1126	7	64.6	139.5	1.11	1356.9	2929.77	74.9	1	1
MSMEG_1451	-	arylsulfatase	31	99.3	214.4	1.11	9231.5	19943.2	115.2	0.3489	0.69738
MSMEG_1728	-	ISMsm1, transposase orfA	3	147.1	318.6	1.11	1324	2867.48	171.5	0.3336	0.67443
MSMEG_2448c	-	hypothetical protein MSMEG_2448	4	256.8	556.1	1.11	3082	6672.75	299.2	0.9505	1
MSMEG_2571	-	cupin 2, barrel	2	460	990.8	1.11	2759.8	5944.83	530.8	0.1905	0.46796
MSMEG_3407c	-	epoxide hydrolase	17	66	142.6	1.11	3365.4	7273.06	76.6	0.4793	0.81398
MSMEG_3708	-	catalase	11	45.1	97.5	1.11	1489.5	3215.92	52.3	0.9902	1
MSMEG_4789c	-	hypothetical protein MSMEG_4789	5	574.6	1238.4	1.11	8619.6	18575.3	663.7	0.1302	0.36014
MSMEG_5265c	-	cystathionine gamma-synthase	8	43.4	93.4	1.11	1042.1	2241.7	50	0.8654	1
MSMEG_5677	-	hypothetical protein MSMEG_5677	5	73.6	158.7	1.11	1104.3	2380.2	85.1	0.9484	1
MSMEG_0405	-	extra cytoplasmic sigma factor	15	143.3	307.1	1.1	6446.4	13820.4	163.9	0.3649	0.72015
MSMEG_0850	-	hypothetical protein MSMEG_0850	8	376.3	807.2	1.1	9030.1	19373.9	431	0.5536	0.86585
MSMEG_0959	-	putative transmembrane protein	6	223.9	481.3	1.1	4030.1	8664	257.4	0.4723	0.81398
MSMEG_1032	-	hypothetical protein MSMEG_1032	2	383.1	823	1.1	2298.5	4937.74	439.9	0.4498	0.81252
MSMEG_2299	-	ribonucleotide-diphosphate reductase subunit alpha	39	669.6	1435.7	1.1	78340.4	167978	766.1	0.0026	0.0183
MSMEG_2340	-	hypothetical protein MSMEG_2340	5	575.1	1228.7	1.1	8626.1	18431.2	653.7	0.1469	0.39228
MSMEG_6049c	-	secreted protein	11	174.5	374	1.1	5758	12343.6	199.6	0.9996	1
MSMEG_6145	-	hypothetical protein MSMEG_6145	13	208	446	1.1	8110.1	17392.3	238	0.2622	0.57081
MSMEG_6335	-	hypothetical protein MSMEG_6335	3	301.2	645.7	1.1	2711.2	5811.47	344.5	0.4808	0.81398
MSMEG_0150c	-	NAD(P) transhydrogenase beta subunit	10	20.2	43	1.09	605.9	1288.61	22.8	0.5004	0.81507
MSMEG_0228	-	adenylate and guanylate cyclase catalytic domain-containing protein	24	127.6	270.9	1.09	9183.6	19507.7	143.4	0.8305	1
MSMEG_0266	-	arginine decarboxylase	11	115.8	247	1.09	3822.1	8151.27	131.2	0.5214	0.83315
MSMEG_1382	-	MmpL5 protein	29	129.5	274.9	1.09	11268.3	23917.4	145.4	0.4865	0.81398
MSMEG_1485	map	methionine aminopeptidase	7	503	1068.4	1.09	10563.9	22435.5	565.3	0.3948	0.75622
MSMEG_1499	-	oxygenase	9	193.9	413.6	1.09	5235.7	11166.8	219.7	0.9132	1
MSMEG_1737	-	RNA pseudouridine synthase family protein	9	404.4	861.7	1.09	10918.5	23267.1	457.4	0.8948	1
MSMEG_2518c	-	peptidase M23B	3	238.1	506.8	1.09	2142.5	4561.05	268.7	0.984	1
MSMEG_2905	-	transcriptional regulator	8	64.9	138.4	1.09	1558.2	3322.41	73.5	0.9998	1
MSMEG_3290	-	regulatory protein	18	60.9	130	1.09	3290.1	7020.91	69.1	0.9475	1
MSMEG_3570	-	hypothetical protein MSMEG_3570	18	141.5	302	1.09	7642.4	16307.9	160.5	0.1686	0.43351
MSMEG_4522c	-	ISMsm2, transposase	7	178.8	379.2	1.09	3754	7964.07	200.5	0.3244	0.6612
MSMEG_4664	-	IolD protein	21	52.5	112	1.09	3305.1	7055.1	59.5	0.5078	0.82099
MSMEG_5658	-	epoxide hydrolase	16	61.1	130.3	1.09	2934.6	6252.13	69.1	0.9998	1
MSMEG_5669	-	ISMsm2, transposase	7	178.9	380.7	1.09	3757.2	7995.17	201.8	0.3453	0.69122
MSMEG_5734c	-	alpha-methylacyl-CoA racemase	8	353.9	754.2	1.09	8493.5	18100	400.3	0.2671	0.57885
MSMEG_6149c	-	IS1096, tnpR protein	10	684.7	1457.8	1.09	20540.7	43735.4	773.2	0.0163	0.07831
MSMEG_6729c	-	DNA-binding protein	12	267.4	568.1	1.09	9626	20452.1	300.7	0.3666	0.72179
MSMEG_0091c	-	putative transcriptional regulator	12	817.9	1732.4	1.08	29444.5	62367.9	914.5	0.0715	0.2401
MSMEG_0309c	-	aldehyde dehydrogenase family protein	10	161.1	341.2	1.08	4834	10234.6	180	0.4213	0.78356
MSMEG_1434	-	hypothetical protein MSMEG_1434	4	62.9	132.7	1.08	755	1592.75	69.8	0.4469	0.81031
MSMEG_2140c	-	Fic protein family protein	11	200.4	422.5	1.08	6614.6	13941.4	222	0.2954	0.62211
MSMEG_2312	-	hypothetical protein MSMEG_2312	2	386.2	817.4	1.08	2317.2	4904.69	431.3	0.415	0.77652
MSMEG_2565	-	4-hydroxy-2-oxovalerate aldolase	8	30.8	65.1	1.08	740.2	1563.14	34.3	0.4814	0.81398
MSMEG_2840c	-	hypothetical protein MSMEG_2840	6	174.5	368.1	1.08	3140.3	6625.46	193.6	0.6235	0.94248
MSMEG_3595	-	hypothetical protein MSMEG_3595	4	144.9	306.4	1.08	1739	3676.3	161.4	0.8734	1
MSMEG_4535	-	glycoside hydrolase	21	168.6	355.4	1.08	10622	22391.4	186.8	0.157	0.41188
MSMEG_4798c	-	L-carnitine dehydratase/bile acid-inducible protein F	7	237.9	503.4	1.08	4995.9	10572.3	265.5	0.1847	0.45705
MSMEG_6451	-	transcriptional regulator, ArsR family protein	6	17.4	36.6	1.08	312.7	658.99	19.2	0.819	1
MSMEG_0274c	-	hypothetical protein MSMEG_0274	2	0	1.1	1.07	0	6.59	1.1	1	1
MSMEG_0589	rhaI	L-rhamnose isomerase	13	131.2	276.3	1.07	5117.3	10776.9	145.1	0.9041	1
MSMEG_0654c	-	hypothetical protein MSMEG_0654	14	80.5	168.8	1.07	3382.7	7089.36	88.3	0.9994	1
MSMEG_0661	-	glutamate-1-semialdehyde 2,1-aminomutase	12	26.1	54.9	1.07	937.9	1975.4	28.8	0.641	0.96179
MSMEG_1433c	-	thioesterase	12	144.1	301.7	1.07	5189	10861	157.6	0.3527	0.70371
MSMEG_2056c	nuoH	NADH dehydrogenase subunit H	11	77.7	163.4	1.07	2562.5	5391.82	85.7	0.9908	1
MSMEG_2377c	-	P49 protein	15	121.7	255.1	1.07	5474.3	11481.4	133.5	0.9943	1
MSMEG_2432c	-	D-alanyl-D-alanine carboxypeptidase	10	114.5	240.5	1.07	3434.6	7216.48	126.1	0.3764	0.73486
MSMEG_2524	-	ABC transporter, ATP-binding protein	2	14.2	29.9	1.07	85.2	179.18	15.7	0.9848	1
MSMEG_2809	-	hypothetical protein MSMEG_2809	3	66.4	139.6	1.07	597.9	1256.25	73.2	0.9632	1
MSMEG_3876	-	phosphotransferase enzyme family protein, putative	10	71.3	149.9	1.07	2138.7	4497.47	78.6	0.6625	0.98633
MSMEG_4199c	-	hypothetical protein MSMEG_4199	5	167.1	350.3	1.07	2506.7	5255.03	183.2	0.8617	1
MSMEG_4330c	-	short chain dehydrogenase	8	205.8	432.9	1.07	4939.6	10390.5	227.1	0.4804	0.81398
MSMEG_4456c	-	hypothetical protein MSMEG_4456	6	102.1	214.6	1.07	1837	3862.48	112.5	0.6308	0.95116
MSMEG_5266c	-	RDD family protein	15	55.3	116.2	1.07	2488.4	5228.25	60.9	0.9996	1
MSMEG_6290	-	putative DNA-binding protein	7	191.6	401.9	1.07	4023.6	8440.67	210.3	0.4728	0.81398
MSMEG_0396c	-	hypothetical protein MSMEG_0396	6	520.3	1082.4	1.06	9365.6	19483.3	562.1	0.1592	0.41619
MSMEG_2308c	-	geranylgeranyl reductase	15	275.6	573.8	1.06	12404.2	25819.4	298.1	0.3023	0.62957
MSMEG_2596	-	peptidase C26	5	170.7	355.6	1.06	2560	5334.69	185	0.6492	0.9712
MSMEG_3132	-	DNA-binding protein	9	194.5	404.8	1.06	5251.8	10928.4	210.2	0.278	0.59517
MSMEG_3403	amiF	formamidase	13	60.7	126.2	1.06	2366	4922.98	65.6	0.9972	1
MSMEG_3420c	-	gluconate 5-dehydrogenase	6	221.7	463.8	1.06	3990.2	8347.64	242.1	0.494	0.81398
MSMEG_4468	-	extracellular solute-binding protein UspC	17	405	843.8	1.06	20653.9	43035.6	438.9	0.4794	0.81398
MSMEG_5593c	-	pyruvate dehydrogenase	18	87.7	182.7	1.06	4736.2	9867.19	95	0.4858	0.81398
MSMEG_6087	-	beta-lactamase	10	55.1	115.1	1.06	1651.5	3451.62	60	0.5123	0.82568
MSMEG_6684	-	agarase	16	161.8	338.2	1.06	7764.9	16233.2	176.4	0.3089	0.63794
MSMEG_0223	-	hypothetical protein MSMEG_0223	4	28.1	58	1.05	337.2	696.41	29.9	0.9424	1
MSMEG_1021c	-	glyoxalase/bleomycin resistance protein/dioxygenase	5	177.5	367.2	1.05	2662.7	5508.07	189.7	0.3011	0.6284
MSMEG_1028c	-	geranylgeranyl reductase	15	278.2	577.3	1.05	12518.4	25979.9	299.1	0.3032	0.63043
MSMEG_2301c	-	glyoxalase/bleomycin resistance protein/dioxygenase	5	171.5	354.8	1.05	2572.8	5321.54	183.3	0.3086	0.63771
MSMEG_2949	-	carbon-monoxide dehydrogenase	22	77.3	159.5	1.05	5099.4	10526.6	82.2	0.941	1
MSMEG_3007c	-	succinate-semialdehyde dehydrogenase	11	48.1	99.7	1.05	1587.3	3290.8	51.6	0.9996	1
MSMEG_3112c	-	estradiol 17-beta-dehydrogenase 8	3	290.5	601.5	1.05	2614.5	5413.78	311	0.7991	1
MSMEG_3459c	-	hypothetical protein MSMEG_3459	12	108.5	225.1	1.05	3905.8	8103.73	116.6	0.8754	1
MSMEG_3643	-	hypothetical protein MSMEG_3643	4	982.9	2041.6	1.05	11794.3	24499	1058.7	0.2878	0.61167
MSMEG_3903	-	low molecular weight antigen MTB12	4	275.7	569.3	1.05	3308	6831.06	293.6	0.9238	1
MSMEG_4686	-	putative oxidoreductase YdbC	8	131.4	272.4	1.05	3153.7	6537.19	141	0.459	0.81398
MSMEG_5139c	narH	nitrate reductase, beta subunit	28	83.8	173.6	1.05	7041.2	14584	89.8	0.2734	0.58832
MSMEG_6696c	-	hypothetical protein MSMEG_6696	6	488	1010.5	1.05	8784.3	18188.2	522.4	0.1787	0.44958
MSMEG_6746c	-	oxidoreductase, aldo/keto reductase family protein	15	66.9	138.1	1.05	3010.6	6215.46	71.2	1	1
MSMEG_0370	-	hypothetical protein MSMEG_0370	30	46.4	95.1	1.04	4175.8	8557	48.7	0.313	0.64403
MSMEG_0548	-	chromosome replication initiation inhibitor protein	6	98.2	202	1.04	1768.1	3635.12	103.7	0.5102	0.82348
MSMEG_1014c	dinB	DNA polymerase IV	5	315.9	648.8	1.04	4738.8	9732.52	332.9	0.3629	0.71789
MSMEG_1259	-	hypothetical protein MSMEG_1259	7	409.9	841.8	1.04	8608.7	17677.1	431.8	0.2073	0.49074
MSMEG_1282	-	putative cytoplasmic protein	13	77.7	159.5	1.04	3028.7	6220.49	81.8	0.4685	0.81398
MSMEG_2170	-	3-hydroxyisobutyrate dehydrogenase family protein	11	34.8	71.7	1.04	1148.9	2367.49	36.9	0.9999	1
MSMEG_3115c	-	regulatory protein, DeoR	5	517.3	1060.6	1.04	7759.9	15909.5	543.3	0.5035	0.81715
MSMEG_3214	-	hypothetical protein MSMEG_3214	7	318.1	653.7	1.04	6679.9	13727.1	335.6	0.8754	1
MSMEG_3691	galT	galactose-1-phosphate uridylyltransferase	12	157.4	324.6	1.04	5667.7	11683.9	167.1	0.4972	0.81398
MSMEG_4793c	-	virulence factor Mce family protein	11	104.9	215.3	1.04	3460.3	7103.34	110.4	0.4331	0.7956
MSMEG_5458c	-	cyclic nucleotide-binding protein	9	124.1	255.8	1.04	3351.4	6905.58	131.6	0.5503	0.86326
MSMEG_6319	-	penicillin-binding protein, transpeptidase	5	57.8	119.2	1.04	867.6	1788.59	61.4	0.999	1
MSMEG_6340	-	short-chain dehydrogenase/reductase SDR	7	141.8	291.7	1.04	2977.3	6125.07	149.9	0.9998	1
MSMEG_6570c	-	integral membrane protein	15	128.2	264.1	1.04	5770.3	11885.6	135.9	0.534	0.84739
MSMEG_6641	-	nitrilotriacetate monooxygenase component A	20	377.3	775.2	1.04	22635.5	46512.6	398	0.2019	0.48479
MSMEG_0523c	-	DNA-binding protein	11	101.3	207.5	1.03	3342.4	6845.98	106.2	0.4809	0.81398
MSMEG_0601c	-	hypothetical protein MSMEG_0601	3	609.8	1248.9	1.03	5488.1	11240.2	639.1	0.4735	0.81398
MSMEG_0890	-	HD domain-containing protein	6	209	427.6	1.03	3761.5	7697.7	218.7	0.7741	1
MSMEG_1192c	-	M23 peptidase domain-containing protein	12	93.4	190.7	1.03	3361.4	6864.62	97.3	0.4963	0.81398
MSMEG_1491	-	histidinol-phosphate aminotransferase 2	13	106	216.8	1.03	4135.5	8453.35	110.7	0.5562	0.8683
MSMEG_1564c	-	lignostilbene-alpha,beta-dioxygenase	22	47.3	96.3	1.03	3121.8	6355.43	49	0.6412	0.96187
MSMEG_2077c	-	acyl-CoA dehydrogenase domain-containing protein	9	198.6	405.3	1.03	5363.5	10943.5	206.7	0.7225	1
MSMEG_2611c	-	mycothione/glutathione reductase	14	233.5	477.3	1.03	9805.5	20044.8	243.8	0.5225	0.83372
MSMEG_5259c	-	hypothetical protein MSMEG_5259	19	191.9	392.6	1.03	10940.5	22379.5	200.7	0.479	0.81398
MSMEG_5903c	fabG	3-ketoacyl-(acyl-carrier-protein) reductase	6	337.1	689.8	1.03	6067.2	12415.6	352.7	0.4164	0.77808
MSMEG_6010	-	hypothetical protein MSMEG_6010	10	155.8	317.5	1.03	4673.2	9526.34	161.8	0.8217	1
MSMEG_6465	-	chloride channel	13	177.5	361.5	1.03	6921.9	14099.7	184	0.9884	1
MSMEG_6519	-	pyridoxamine 5'-phosphate oxidase family protein	12	218.2	446.4	1.03	7857	16070.5	228.2	0.3042	0.63115
MSMEG_0042	-	TetR-family protein transcriptional regulator	6	98.2	199.4	1.02	1767.9	3588.61	101.2	0.9853	1
MSMEG_0071	-	hypothetical protein MSMEG_0071	41	222	451.8	1.02	27309.7	55571.5	229.8	0.1308	0.3615
MSMEG_0090c	-	hypothetical protein MSMEG_0090	14	145	294	1.02	6088.9	12346.6	149	0.9733	1
MSMEG_0099	-	hypothetical protein MSMEG_0099	4	337.3	681.9	1.02	4047.8	8182.87	344.6	0.7506	1
MSMEG_2587	map	methionine aminopeptidase	9	67.9	138.2	1.02	1834.2	3730.58	70.2	0.332	0.67241
MSMEG_3941c	-	GAF family protein	16	286.3	579.8	1.02	13743.8	27828.8	293.4	0.4559	0.81398
MSMEG_4165c	-	[NAD+] benzaldehyde dehydrogenase [Mycobacterium smegmatis str. MC2 155]	10	66.9	136	1.02	2006.9	4080.98	69.1	0.9932	1
MSMEG_4545	-	extracellular solute-binding protein, family protein 5	23	72.5	146.9	1.02	5002.5	10136.1	74.4	1	1
MSMEG_4851c	-	caib/baif family protein	16	55.3	112.5	1.02	2654.9	5399.39	57.2	0.9966	1
MSMEG_5166	-	Na+/solute symporter	15	286.7	581.8	1.02	12903.2	26182.4	295.1	0.3216	0.65729
MSMEG_5255c	-	hypothetical protein MSMEG_5255	6	217.3	439.6	1.02	3911.7	7912.47	222.3	0.9211	1
MSMEG_5554c	-	ANTAR domain-containing protein	11	162.9	330.2	1.02	5375.4	10896.7	167.3	0.4572	0.81398
MSMEG_5652c	-	alpha/beta hydrolase fold	10	289.6	585.6	1.02	8687.6	17567.3	296	0.5634	0.87689
MSMEG_6036c	-	biphenyl-2,3-diol 1,2-dioxygenase	6	96.2	194.5	1.02	1731.3	3500.75	98.3	0.484	0.81398
MSMEG_6671	-	sulfate/thiosulfate import ATP-binding protein CysA	7	164.9	335.6	1.02	3463.5	7047.42	170.7	0.9744	1
MSMEG_0182	-	epoxide hydrolase 1	17	61.8	124.5	1.01	3149.7	6350.58	62.8	0.6557	0.97816
MSMEG_0408c	-	type I modular polyketide synthase	72	60.7	122.2	1.01	13100.9	26394.6	61.5	0.2409	0.53466
MSMEG_0930c	-	serine 3-dehydrogenase	4	206.1	415.5	1.01	2472.9	4985.94	209.4	0.4854	0.81398
MSMEG_2725c	-	glutamate transporter permease protein GluD	10	127	255.3	1.01	3809.3	7659.09	128.3	0.4942	0.81398
MSMEG_2736	-	GTP-binding protein	6	351	705.7	1.01	6318.3	12702.2	354.7	0.2704	0.58299
MSMEG_3180	-	transcriptional regulator, MerR family protein	4	251.1	505.6	1.01	3013	6067.66	254.6	0.5591	0.87242
MSMEG_3331c	-	hypothetical protein MSMEG_3331	3	14.1	28.2	1.01	126.5	253.95	14.2	0.5219	0.83355
MSMEG_3366	-	isonitrile hydratase, putative	7	82.6	166.7	1.01	1734.6	3501.21	84.1	0.9989	1
MSMEG_5190c	-	TetR-family protein transcriptional regulator	6	195.1	392.5	1.01	3511.9	7064.52	197.4	0.9512	1
MSMEG_5698	moaA	molybdenum cofactor biosynthesis protein A	4	969	1948.6	1.01	11627.5	23382.8	979.6	0.4232	0.78601
MSMEG_5711c	-	short chain dehydrogenase	6	593	1197	1.01	10673.6	21545.8	604	0.3167	0.65045
MSMEG_6023c	-	transposase	18	121	244.3	1.01	6534.7	13190.9	123.3	0.5483	0.86057
MSMEG_6162c	-	IS1096, tnpR protein	10	689.3	1389.9	1.01	20679.2	41698.4	700.6	0.0311	0.12798
MSMEG_0271c	-	hypothetical protein MSMEG_0271	11	51.5	103	1	1698.9	3400.43	51.6	0.9954	1
MSMEG_0480c	-	transcriptional regulator, GntR family protein	5	95.5	190.3	1	1431.9	2854.8	94.9	0.4895	0.81398
MSMEG_1552	eat	ethanolamine permease	17	308.1	616.2	1	15711.4	31427.8	308.2	0.3561	0.70819
MSMEG_1554	eutC	ethanolamine ammonia-lyase small subunit	3	572.4	1146.1	1	5151.8	10314.5	573.6	0.4302	0.79331
MSMEG_2294c	dinB	DNA polymerase IV	5	319.9	639.9	1	4798.2	9598.87	320	0.4054	0.76522
MSMEG_4212	-	transcriptional regulatory protein CitT	5	210	420.5	1	3149.5	6307.28	210.5	0.9481	1
MSMEG_5114c	-	acyl-CoA synthetase	10	60.9	121.7	1	1825.8	3651.51	60.9	0.759	1
MSMEG_5818	-	virulence factor Mce family protein	12	260	521.7	1	9358.8	18781.1	261.7	0.4564	0.81398
MSMEG_6359	-	trypsin domain-containing protein	8	134.1	268.5	1	3217.6	6445.18	134.5	1	1
MSMEG_6492	-	GAF domain-containing protein	16	65.2	130.2	1	3128.2	6248.06	65	1	1
MSMEG_0462	-	MmpS4 protein	5	243.6	482.3	0.99	3654.4	7234.68	238.7	0.9878	1
MSMEG_0575	-	MmpS1 protein	4	69.6	138.7	0.99	835.4	1663.8	69	0.2599	0.56672
MSMEG_1413c	rocD	ornithine--oxo-acid transaminase	6	120.3	239	0.99	2164.6	4302.19	118.8	0.9994	1
MSMEG_2341c	-	hypothetical protein MSMEG_2341	5	89.3	177	0.99	1339.7	2655.03	87.7	0.996	1
MSMEG_2504c	-	3-isopropylmalate dehydratase small subunit	4	18.1	36.1	0.99	217.7	433.5	18	1	1
MSMEG_2827c	-	hypothetical protein MSMEG_2827	9	441	875.9	0.99	11906.9	23650.3	434.9	0.1672	0.43123
MSMEG_2997	-	hypothetical protein MSMEG_2997	6	39.1	77.7	0.99	703.9	1399.02	38.6	0.9561	1
MSMEG_3072	-	bifunctional 3,4-dihydroxy-2-butanone 4-phosphate synthase/GTP cyclohydrolase II protein	13	4.4	8.7	0.99	171	340.38	4.3	0.5076	0.82099
MSMEG_4400c	-	alcohol dehydrogenase, zinc-containing	5	36.6	72.7	0.99	548.6	1090.34	36.1	0.9972	1
MSMEG_1058	-	IS1096, tnpR protein	9	721.9	1422.8	0.98	19492.1	38415.8	700.9	0.039	0.1507
MSMEG_3167	-	hypothetical protein MSMEG_3167	6	510.1	1007.9	0.98	9181.1	18141.6	497.8	0.1961	0.47735
MSMEG_3336c	-	hydrolase	10	76.5	151	0.98	2295.9	4531.5	74.5	0.9992	1
MSMEG_3500	-	hypothetical protein MSMEG_3500	8	187.6	371	0.98	4502.5	8904.33	183.4	0.592	0.90919
MSMEG_3611	xfp	putative phosphoketolase	22	261.6	516.3	0.98	17268.4	34072.7	254.6	0.319	0.65317
MSMEG_5379c	-	IS1096, tnpR protein	10	678.5	1341.4	0.98	20354	40241.8	662.9	0.0318	0.1292
MSMEG_6576c	-	pyridoxamine 5'-phosphate oxidase family protein	7	201.3	397.9	0.98	4228	8355.22	196.5	0.2662	0.57708
MSMEG_0561	-	putative TetR family protein receptor protein	5	333.6	653	0.97	5003.6	9794.64	319.4	0.3944	0.75572
MSMEG_1405c	-	IS1096, tnpR protein	10	678.9	1332.7	0.97	20367.1	39980.4	653.8	0.0234	0.10408
MSMEG_1846c	-	polysulphide reductase, NrfD	11	112	219.1	0.97	3696.8	7231.07	107.1	0.5023	0.81583
MSMEG_2338	-	IS1096, tnpR protein	9	718.7	1407.1	0.97	19404.3	37991.7	688.4	0.0412	0.15677
MSMEG_2352	etfA	electron transfer flavoprotein, alpha subunit	8	0.9	1.7	0.97	20.4	40.07	0.8	0.9568	1
MSMEG_2472	-	AsnC-family protein transcriptional regulator	3	70.7	138.9	0.97	636.2	1250.24	68.2	0.9105	1
MSMEG_3249	-	branched-chain amino acid ABC transporter, permease protein	11	234	458.9	0.97	7721.6	15142.3	224.9	0.9372	1
MSMEG_3269	-	putative sugar ABC transporter ATP-binding protein	9	184.5	360.7	0.97	4981.6	9739.8	176.2	0.4927	0.81398
MSMEG_4791c	-	IS1096, tnpR protein	10	670.5	1310	0.97	20115	39301.4	639.5	0.0366	0.14383
MSMEG_4905c	cysM	cysteine synthase B	11	270.5	528.7	0.97	8925.6	17448.6	258.3	0.2767	0.59258
MSMEG_4946c	-	IS1096, tnpR protein	10	702.8	1374.8	0.97	21084.5	41243.9	672	0.0263	0.11388
MSMEG_6230c	-	acyltransferase	18	217.8	427.3	0.97	11760.8	23076.8	209.6	0.546	0.85857
MSMEG_6463c	-	IS1096, tnpR protein	10	702.3	1372.4	0.97	21068.1	41173.2	670.2	0.0334	0.13368
MSMEG_6507	glgX	glycogen debranching enzyme GlgX	36	167.4	327	0.97	18074.3	35320.5	159.7	0.1078	0.31287
MSMEG_6616c	-	S-(hydroxymethyl)glutathione dehydrogenase	13	351	686.2	0.97	13690.1	26760.7	335.1	0.4841	0.81398
MSMEG_0379	-	nitrile hydratase activator P14k	3	171.3	332.3	0.96	1542	2990.82	161	0.7501	1
MSMEG_0819	-	N-carbamoyl-L-amino acid amidohydrolase	10	32.5	63.2	0.96	974.1	1895.82	30.7	0.9314	1
MSMEG_2829c	-	IS1096, tnpR protein	10	691.1	1340.6	0.96	20733.8	40216.7	649.4	0.0302	0.12535
MSMEG_3264c	-	transcriptional regulator	13	14.2	27.6	0.96	553.9	1077.37	13.4	1	1
MSMEG_3415	-	MarR-family protein regulatory protein	2	297.7	580.8	0.96	1786.2	3484.54	283.1	0.9995	1
MSMEG_3922	-	hypothetical protein MSMEG_3922	7	76.9	149.4	0.96	1615.5	3137.41	72.5	0.8514	1
MSMEG_4012	hydA	dihydropyrimidinase	16	69.5	134.9	0.96	3336	6474.13	65.4	0.4746	0.81398
MSMEG_4210c	-	secreted protein	7	93.4	181.2	0.96	1960.9	3805.42	87.8	0.9464	1
MSMEG_4402	-	IS1096, tnpR protein	10	692.8	1351.7	0.96	20783	40550.3	658.9	0.0248	0.109
MSMEG_4472	-	multidrug-efflux transporter protein	6	393	763.8	0.96	7074.4	13748.4	370.8	0.75	1
MSMEG_4525c	-	coproporphyrinogen III oxidase	11	326	633	0.96	10756.8	20887.6	307	0.4178	0.77965
MSMEG_4665	-	IolE protein	11	84.7	164.9	0.96	2796.3	5442.03	80.2	0.9675	1
MSMEG_4807	-	amidohydrolase family protein	17	132.8	258	0.96	6774.5	13160.5	125.2	0.4794	0.81398
MSMEG_5375c	-	GntR-family protein transcriptional regulator	6	1114.6	2163.3	0.96	20062.6	38938.9	1048.7	0.2014	0.48411
MSMEG_5944	-	glucose-methanol-choline oxidoreductase	24	55.5	107.7	0.96	3995.4	7750.96	52.2	1	1
MSMEG_6244	-	TetR-family protein transcriptional regulator	7	16.9	32.8	0.96	354.1	688.2	15.9	0.9781	1
MSMEG_0138	-	virulence factor Mce family protein	6	55.8	107.6	0.95	1003.6	1936.47	51.8	0.9899	1
MSMEG_0203c	-	IS1096, tnpR protein	10	694.3	1344.7	0.95	20829.3	40339.7	650.3	0.0331	0.13327
MSMEG_0556	-	ABC transporter, nucleotide binding/ATPase protein	5	122.3	235.7	0.95	1833.8	3534.76	113.4	0.4762	0.81398
MSMEG_0801	-	IS1096, tnpR protein	10	698.4	1350.2	0.95	20953.1	40507.1	651.8	0.0314	0.12874
MSMEG_2002	-	IS1096, tnpR protein	10	681.2	1318	0.95	20437.1	39539.7	636.8	0.0332	0.13352
MSMEG_2310	-	monooxygenase	19	380.5	737.3	0.95	21688.2	42024.3	356.8	0.0477	0.17573
MSMEG_3375	-	alcohol dehydrogenase	17	211	407.2	0.95	10760.1	20765.5	196.2	0.4625	0.81398
MSMEG_3787	-	D-aminoacylase	20	108.4	209.6	0.95	6502.9	12573.7	101.2	0.2912	0.61675
MSMEG_4723c	-	hypothetical protein MSMEG_4723	5	324.1	628.2	0.95	4862	9423.03	304.1	0.4807	0.81398
MSMEG_6347	-	hypothetical protein MSMEG_6347	14	184.1	356	0.95	7733.9	14951.5	171.8	0.6682	0.99174
MSMEG_6698c	-	IS1096, tnpR protein	9	725.6	1401.1	0.95	19590.6	37830.8	675.6	0.0402	0.15401
MSMEG_0285c	-	transcriptional regulator TetR family protein	5	55.5	106.4	0.94	832.1	1596.17	50.9	0.9827	1
MSMEG_0667	-	butyryl-CoA dehydrogenase	10	120.7	231.6	0.94	3620.4	6949.43	111	0.9971	1
MSMEG_0984	-	trap transporter, 4tm/12tm fusion protein	25	67.5	129.5	0.94	5060.9	9711.72	62	0.3256	0.66244
MSMEG_1030	-	monooxygenase	19	378.4	727.8	0.94	21567.4	41485.9	349.4	0.05	0.18201
MSMEG_1142	-	ABC-transporter integral membrane protein	13	56.7	109	0.94	2212.9	4250.8	52.3	0.9997	1
MSMEG_2282	-	IS1096, tnpR protein	10	680.3	1304.1	0.94	20408.1	39123.1	623.8	0.0306	0.12694
MSMEG_2564	-	oxidoreductase, zinc-binding dehydrogenase family protein	7	63.2	120.9	0.94	1327.1	2537.88	57.7	0.9999	1
MSMEG_2594c	asnB	asparagine synthase (glutamine-hydrolyzing)	18	303.6	582.8	0.94	16392.8	31469.9	279.2	0.2266	0.51746
MSMEG_3108c	-	ABC transporter, ATPase subunit	5	238.5	456.6	0.94	3577.8	6848.27	218	0.8958	1
MSMEG_4455	-	beta-lactamase	22	381.9	731.2	0.94	25207.8	48257.3	349.2	0.7297	1
MSMEG_4977c	-	3'(2'),5'-bisphosphate nucleotidase, putative	6	85.4	163.4	0.94	1536.6	2941.63	78.1	0.8519	1
MSMEG_6513c	-	membrane transport protein	11	236.7	455	0.94	7810.2	15014.9	218.3	0.3035	0.63047
MSMEG_6632c	-	beta subunit of malonate decarboxylase	10	34.3	65.9	0.94	1027.8	1977.96	31.7	0.9505	1
MSMEG_6644	-	malyl-CoA lyase	11	148.8	286	0.94	4909.5	9439.03	137.3	0.9712	1
MSMEG_0881	-	hypothetical protein MSMEG_0881	4	388.2	741.2	0.93	4657.9	8894.61	353.1	0.27	0.58231
MSMEG_1200	-	serine/threonine-protein kinase PknD	12	286.4	545.2	0.93	10310	19626.1	258.8	0.5886	0.90541
MSMEG_1386	-	hypothetical protein MSMEG_1386	9	301.7	573.7	0.93	8145.5	15490.3	272	0.3336	0.67443
MSMEG_1732	-	transposase IS116/IS110/IS902	26	133.6	253.9	0.93	10421.3	19801.4	120.3	0.4114	0.77329
MSMEG_2760c	-	polyphosphate glucokinase	3	58	110.4	0.93	521.6	993.59	52.4	0.7058	1
MSMEG_3165	-	IS1096, tnpR protein	10	698	1325.4	0.93	20939.1	39763.5	627.5	0.0362	0.14259
MSMEG_5899c	-	virulence factor Mce family protein	10	129.8	247.6	0.93	3892.8	7427.14	117.8	0.479	0.81398
MSMEG_0163c	-	hypothetical protein MSMEG_0163	3	41.4	78	0.92	372.2	701.88	36.6	0.9866	1
MSMEG_0269c	-	short chain dehydrogenase	7	224.5	424.5	0.92	4714.4	8914.4	200	0.9837	1
MSMEG_1240	-	hypothetical protein MSMEG_1240	58	437.9	831.1	0.92	76188.3	144614	393.3	0.024	0.10611
MSMEG_1761	-	integral membrane protein	18	200.1	378.2	0.92	10802.9	20424.2	178.2	0.5164	0.8299
MSMEG_3471	-	hypothetical protein MSMEG_3471	15	117.1	220.8	0.92	5269	9936.24	103.7	0.9089	1
MSMEG_3499	-	hypothetical protein MSMEG_3499	7	511.8	967.3	0.92	10747	20313.8	455.6	0.2918	0.61704
MSMEG_4297c	-	acyltransferase, ws/dgat/mgat subfamily protein	4	185.9	352.6	0.92	2231	4230.8	166.7	0.7027	1
MSMEG_4479	-	hypothetical protein MSMEG_4479	4	226.1	427	0.92	2713	5124.05	200.9	0.7211	1
MSMEG_6072	-	citrate transporter	8	357.8	679.1	0.92	8586.9	16298.7	321.3	0.4485	0.81168
MSMEG_6156c	-	IS1096, tnpR protein	10	697.1	1314.5	0.92	20913.6	39436.2	617.4	0.0421	0.15938
MSMEG_6440c	-	monooxygenase, flavin-binding family protein	19	287.6	543.1	0.92	16393.4	30954.8	255.5	0.2121	0.49737
MSMEG_0039c	-	small membrane hydrophobic protein	3	442.3	833.5	0.91	3980.6	7501.43	391.2	0.9344	1
MSMEG_0398c	-	IS1096, tnpR protein	10	713.3	1339.4	0.91	21398.9	40180.9	626.1	0.0427	0.16084
MSMEG_0790	-	hydrolase, NUDIX family protein	3	394.6	739.2	0.91	3551.5	6652.63	344.6	0.9137	1
MSMEG_2278c	-	membrane-bound oxidoreductase	10	51.7	96.9	0.91	1550.7	2908.16	45.2	0.9978	1
MSMEG_2525	-	amino acid permease superfamily protein	22	57.8	108.4	0.91	3815.5	7151.46	50.5	0.8236	1
MSMEG_3300	-	oxidoreductase, Gfo/Idh/MocA family protein	12	126.6	238.6	0.91	4558	8590.92	112	0.5772	0.89186
MSMEG_4597c	lppH	putative lipoprotein lpph	11	138.4	260.5	0.91	4565.9	8597.13	122.2	0.4933	0.81398
MSMEG_4927c	-	IS1096, tnpR protein	10	713.4	1337.7	0.91	21402	40132	624.3	0.0397	0.15271
MSMEG_0066	-	early secretory antigenic target, 6 kDa	2	91.7	171.2	0.9	550.3	1027.39	79.5	0.6814	1
MSMEG_0276c	-	aldehyde-alcohol dehydrogenase	12	47	87.6	0.9	1691.9	3153.06	40.6	0.6294	0.9499
MSMEG_1257	-	IS1096, tnpR protein	10	703.5	1310.1	0.9	21106.2	39304.3	606.6	0.0404	0.15451
MSMEG_1260c	-	hypothetical protein MSMEG_1260	19	156.8	292.9	0.9	8937.6	16693.3	136.1	0.4028	0.76238
MSMEG_1265c	-	hypothetical protein MSMEG_1265	20	122.7	228.7	0.9	7364.1	13719.9	105.9	0.2967	0.62388
MSMEG_1487	-	hypothetical protein MSMEG_1487	5	233.9	437.1	0.9	3508.3	6556.94	203.2	0.4876	0.81398
MSMEG_2581	-	acetyltransferase	8	230.5	431.4	0.9	5532.9	10354.5	200.9	0.3132	0.64405
MSMEG_3696	-	IS1096, tnpR protein	10	681.2	1269.3	0.9	20434.9	38079.5	588.2	0.0377	0.14678
MSMEG_3885c	-	DEAD/DEAH box helicase	20	168.4	315.2	0.9	10105.8	18910	146.7	0.3125	0.64339
MSMEG_4065c	-	feruloyl-CoA synthetase	24	38.1	70.8	0.9	2742.7	5100.88	32.8	0.3001	0.62748
MSMEG_4730	-	hypothetical protein MSMEG_4730	8	53.3	99.2	0.9	1279.5	2381.18	45.9	0.5039	0.8174
MSMEG_5093	-	IS1096, tnpR protein	10	682	1273.5	0.9	20461.3	38206.2	591.5	0.0477	0.17573
MSMEG_5838c	-	TetR-family protein transcriptional regulator	4	145.9	271.8	0.9	1750.9	3261.33	125.9	0.9557	1
MSMEG_6573c	-	hypothetical protein MSMEG_6573	13	94.4	176.5	0.9	3680	6885.08	82.2	0.5708	0.88554
MSMEG_0308	-	dihydrofolate reductase	6	147.3	272.1	0.89	2651.8	4897.95	124.8	0.8836	1
MSMEG_0870c	-	oxidoreductase	22	68.4	126.5	0.89	4516.3	8351.78	58.1	0.9421	1
MSMEG_1002	-	IS1096, tnpR protein	10	696.7	1293.3	0.89	20900.1	38797.8	596.6	0.0458	0.17022
MSMEG_1323	-	hypothetical protein MSMEG_1323	2	605.4	1121.9	0.89	3632.7	6731.5	516.5	0.8248	1
MSMEG_1971	-	propane monooxygenase hydroxylase large subunit	30	112.2	207.5	0.89	10094.4	18671	95.3	0.3864	0.74635
MSMEG_2420c	-	hypothetical protein MSMEG_2420	18	164.6	304.1	0.89	8888.8	16418.9	139.4	0.8613	1
MSMEG_3226	-	glutamate synthase, NADH/NADPH, small subunit	9	156.5	290.1	0.89	4226.6	7833.23	133.6	0.414	0.77579
MSMEG_3303	-	carboxylic ester hydrolase	17	183.7	341.2	0.89	9368.9	17402.6	157.5	0.4131	0.7754
MSMEG_3476c	-	peptidase, M48 family protein	11	146.4	271.7	0.89	4830.8	8967.23	125.3	0.9945	1
MSMEG_3533	-	di-/tripeptide transporter	23	64.8	119.9	0.89	4470.2	8272.38	55.1	0.6826	1
MSMEG_4779c	-	regulatory protein	5	148.6	274.6	0.89	2228.5	4118.81	126	0.983	1
MSMEG_5021c	-	alcohol dehydrogenase, zinc-containing	11	150	277.2	0.89	4948.7	9146.14	127.2	0.7449	1
MSMEG_5039c	-	siderophore-interacting protein	5	160.8	298	0.89	2412.2	4469.86	137.2	0.4665	0.81398
MSMEG_5099	-	hypothetical protein MSMEG_5099	18	52.7	98	0.89	2848.3	5294.19	45.3	0.5188	0.83173
MSMEG_6862	-	putative transcription regulator	4	14.5	26.8	0.89	173.7	321.86	12.3	0.9832	1
MSMEG_0782	-	aminotransferase class-III	15	94.5	174.3	0.88	4252	7842.55	79.8	0.9994	1
MSMEG_1633	dnaE2	error-prone DNA polymerase	26	45.3	83.3	0.88	3535	6495.55	38	1	1
MSMEG_1636c	-	RNA methyltransferase, TrmH family protein, group 2	7	199.4	367.8	0.88	4186.5	7723.29	168.4	0.2831	0.60455
MSMEG_1644c	-	hypothetical protein MSMEG_1644	9	223.9	412.4	0.88	6046.4	11134.1	188.4	0.3655	0.72028
MSMEG_1665	-	gamma-aminobutyraldehyde dehydrogenase	12	172.7	318.7	0.88	6217	11473.5	146	0.4687	0.81398
MSMEG_2773	-	RNA methyltransferase	10	64.1	118.1	0.88	1923.2	3542.05	54	1	1
MSMEG_3083	-	nucleoside-diphosphate sugar epimerase	6	238.9	439.5	0.88	4299.3	7910.91	200.6	0.5387	0.85087
MSMEG_3236	-	ABC-type amino acid transport system, permease component	17	423.4	779.9	0.88	21592.3	39776.4	356.6	0.2765	0.59253
MSMEG_3612	-	integral membrane protein	3	1029.2	1889.2	0.88	9263	17002.6	860	0.4923	0.81398
MSMEG_4013	-	oxidoreductase	19	56.3	103.9	0.88	3206.3	5920.68	47.6	0.9803	1
MSMEG_5586	-	hypothetical protein MSMEG_5586	14	120.9	222	0.88	5077.5	9323.44	101.1	0.5947	0.91156
MSMEG_0413c	-	hypothetical protein MSMEG_0413	3	272.8	498.5	0.87	2455.5	4486.44	225.7	0.9922	1
MSMEG_0559c	-	hypothetical protein MSMEG_0559	2	14	25.6	0.87	84.1	153.76	11.6	0.4898	0.81398
MSMEG_1101	-	hypothetical protein MSMEG_1101	14	84.4	154.4	0.87	3544.9	6485.44	70	0.9999	1
MSMEG_2494c	-	Xaa-Pro aminopeptidase	11	72.2	131.7	0.87	2381.6	4347.21	59.6	0.8768	1
MSMEG_2738c	-	biotin sulfoxide reductase	22	64.7	118	0.87	4267.4	7787.27	53.3	0.5909	0.90812
MSMEG_2971c	-	regulatory protein	8	67.6	123.5	0.87	1623.5	2964.88	55.9	0.9806	1
MSMEG_3522c	-	dopamine receptor D4	1	106.9	195	0.87	320.7	585.03	88.1	1	1
MSMEG_3558c	-	carboxymethylenebutenolidase	6	213.1	388.6	0.87	3836.6	6995.64	175.5	0.7635	1
MSMEG_3709c	-	hypothetical protein MSMEG_3709	9	227.3	414.9	0.87	6137.3	11201.7	187.6	0.3531	0.7041
MSMEG_4766c	ltrA	low temperature requirement protein LtrA	13	480.7	880.5	0.87	18745.9	34341.2	399.9	0.6757	1
MSMEG_5236c	-	dienelactone hydrolase family protein	5	224.5	410.1	0.87	3367.7	6151.08	185.6	0.4966	0.81398
MSMEG_6058c	-	cadmium transporting P-type ATPase	23	83.9	153.8	0.87	5790.1	10609.1	69.8	0.9857	1
MSMEG_6815	-	secreted protein	10	151.4	276.2	0.87	4540.9	8286.99	124.9	0.998	1
MSMEG_0219c	-	RNA polymerase factor sigma-70	11	322.3	583	0.86	10636.3	19240.2	260.7	0.3117	0.64253
MSMEG_0577	-	major facilitator superfamily protein, putative	9	99.9	181.5	0.86	2697.8	4901.58	81.6	0.8858	1
MSMEG_1477	-	major facilitator superfamily protein	25	203.4	368.3	0.86	15253.8	27624.7	164.9	0.4508	0.81299
MSMEG_2425	amt	ammonium transporter	14	127.9	232.5	0.86	5371.6	9763.5	104.6	0.9973	1
MSMEG_2748c	sthA	soluble pyridine nucleotide transhydrogenase	15	532.6	966.6	0.86	23968.4	43499	434	0.618	0.9369
MSMEG_2994c	-	amidohydrolase family protein	16	126.4	229.5	0.86	6068.5	11016.1	103.1	0.5007	0.81517
MSMEG_3753c	-	hydrolase	10	479.9	874.1	0.86	14398.2	26222.1	394.1	0.4146	0.77648
MSMEG_4407c	-	hypothetical protein MSMEG_4407	3	3.7	6.7	0.86	33.1	60.1	3	0.5929	0.90984
MSMEG_4614c	-	GAF family protein	6	134.7	244.7	0.86	2425.2	4405.44	110	0.8996	1
MSMEG_4842	-	amidohydrolase	9	37	67.3	0.86	998.1	1817.31	30.3	0.8916	1
MSMEG_5596	-	oxidoreductase	5	61.8	112.2	0.86	927.2	1683.74	50.4	0.8805	1
MSMEG_5703c	moaC	molybdenum cofactor biosynthesis protein C	3	354.4	643.2	0.86	3189.7	5788.44	288.7	0.847	1
MSMEG_6588	-	fumarylacetoacetate	9	84.4	153.5	0.86	2279.2	4144.37	69.1	0.9521	1
MSMEG_0463	-	MmpL4 protein	33	179.2	322.4	0.85	17741.5	31915.1	143.2	0.323	0.65915
MSMEG_0962	-	TetR-family protein transcriptional regulator	5	338.4	612	0.85	5076.3	9180.51	273.6	0.6103	0.92795
MSMEG_1420c	-	transcriptional regulatory protein	9	30.2	54.3	0.85	814.2	1467.08	24.2	0.9804	1
MSMEG_2092	-	D-aminopeptidase	8	207.1	374.1	0.85	4970.1	8978.26	167	0.3791	0.73927
MSMEG_6575	-	beta-lactamase	16	18.3	33.1	0.85	879.5	1586.86	14.7	0.4517	0.81374
MSMEG_1612	-	extracellular solute-binding protein, family protein 3	11	116.1	208.3	0.84	3832	6874.75	92.2	0.6515	0.97341
[truncated: 4,724 more rows]
